# Supplementary material for: Extending N-heterocyclic carbene ligands into the third dimension: a new type of hybrid phosphazane/NHC system
Source: Chem Sci. 2015 Feb 13;6(4):2506–10. doi: 10.1039/c4sc03966a (PMC5647813; doi:10.1039/c4sc03966a)
Supplement: Supplementary file 2 [file SC-006-C4SC03966A-s002.cif]

# Electronic Supplementary Material (ESI) for Chemical Science.
# This journal is © The Royal Society of Chemistry 2015

####################################################################### 
# 
# This file contains crystal structure data downloaded from the 
# Cambridge Structural Database (CSD) hosted by the Cambridge 
# Crystallographic Data Centre (CCDC).
# 
# Full information about CCDC data access policies and citation 
# guidelines are available at http://www.ccdc.cam.ac.uk/access/V1 
# 
# Audit and citation data items may have been added by the CCDC. 
# Please retain this information to preserve the provenance of 
# this file and to allow appropriate attribution of the data. 
# 
#######################################################################

data_ga_tro112
_database_code_depnum_ccdc_archive 'CCDC 1040123'
_audit_update_record             
;
2014-12-19 deposited with the CCDC.
2015-02-13 downloaded from the CCDC.
;
_audit_creation_date             
;
'Mon Nov 10 13:49:18 2014'
;

_audit_block_code                ga_tro112
_audit_block_refno               2248
_audit_block_usercomment         'tro1460B plate colourless'


_audit_creation_method           
;
Olex2 1.2
(compiled 2014.08.28 svn.r2986 for OlexSys, GUI svn.r4874)
;
_chemical_name_systematic        ?
_chemical_name_common            ?
_chemical_formula_moiety         'C45 H45 N4 P2, C7 H8, C F3 O3 S'
_chemical_formula_sum            'C53 H53 F3 N4 O3 P2 S'
_chemical_formula_weight         944.99
_symmetry_cell_setting           monoclinic
_symmetry_space_group_name_h-m   'C c'
_symmetry_int_tables_number      9
_chemical_absolute_configuration ad
_chemical_melting_point          ?
_exptl_crystal_description       plate
_exptl_crystal_colour            colourless
_diffrn_ambient_temperature      120(1)
_chemical_oxdiff_formula         'C53 H53 F3 N4 O3 P2 S1'
_chemical_oxdiff_usercomment     'tro1460B plate colourless'
loop_
_atom_type_symbol
_atom_type_description
_atom_type_scat_dispersion_real
_atom_type_scat_dispersion_imag
_atom_type_scat_source
C C 0.0181 0.0091 'International Tables Vol C Tables 4.2.6.8 and 6.1.1.4'
H H 0.0000 0.0000 'International Tables Vol C Tables 4.2.6.8 and 6.1.1.4'
F F 0.0727 0.0534 'International Tables Vol C Tables 4.2.6.8 and 6.1.1.4'
N N 0.0311 0.0180 'International Tables Vol C Tables 4.2.6.8 and 6.1.1.4'
O O 0.0492 0.0322 'International Tables Vol C Tables 4.2.6.8 and 6.1.1.4'
P P 0.2955 0.4335 'International Tables Vol C Tables 4.2.6.8 and 6.1.1.4'
S S 0.3331 0.5567 'International Tables Vol C Tables 4.2.6.8 and 6.1.1.4'

_shelx_space_group_comment       
;
The symmetry employed for this shelxl refinement is uniquely defined
by the following loop, which should always be used as a source of
symmetry information in preference to the above space-group names.
They are only intended as comments.
;
_space_group_crystal_system      monoclinic
_space_group_IT_number           9
_space_group_name_H-M_alt        'C 1 c 1'

_space_group_name_Hall           'C -2yc'
loop_
_symmetry_equiv_pos_as_xyz
'x, y, z'
'x, -y, z+1/2'
'x+1/2, y+1/2, z'
'x+1/2, -y+1/2, z+1/2'

_cell_length_a                   24.05898(14)
_cell_length_b                   12.60445(6)
_cell_length_c                   17.26646(9)
_cell_angle_alpha                90
_cell_angle_beta                 109.8994(6)
_cell_angle_gamma                90
_cell_volume                     4923.42(5)
_cell_formula_units_Z            4
_cell_measurement_reflns_used    65923
_cell_measurement_temperature    120(1)
_cell_measurement_theta_max      70.6690
_cell_measurement_theta_min      4.0030
_shelx_estimated_absorpt_T_max   0.850
_shelx_estimated_absorpt_T_min   0.850
_exptl_absorpt_coefficient_mu    1.676
_exptl_absorpt_correction_T_max  0.912
_exptl_absorpt_correction_T_min  0.819
_exptl_absorpt_correction_type   gaussian
_exptl_absorpt_process_details   
;
CrysAlisPro, Agilent Technologies,
Version 1.171.37.35 (release 13-08-2014 CrysAlis171 .NET)
(compiled Aug 13 2014,18:06:01)
Numerical absorption correction based on gaussian integration over
			a multifaceted crystal model
Empirical absorption correction using spherical harmonics,
 implemented in SCALE3 ABSPACK scaling algorithm.
;
_exptl_absorpt_special_details   ?
_exptl_crystal_colour_primary    colourless
_exptl_crystal_density_diffrn    1.275
_exptl_crystal_density_meas      ?
_exptl_crystal_density_method    ?
_exptl_crystal_F_000             1984
_exptl_crystal_size_max          0.1847
_exptl_crystal_size_mid          0.0855
_exptl_crystal_size_min          0.0804
_exptl_transmission_factor_max   ?
_exptl_transmission_factor_min   ?
_diffrn_reflns_av_R_equivalents  0.0415
_diffrn_reflns_av_unetI/netI     0.0164
_diffrn_reflns_Laue_measured_fraction_full 0.998
_diffrn_reflns_Laue_measured_fraction_max 0.994
_diffrn_reflns_limit_h_max       28
_diffrn_reflns_limit_h_min       -29
_diffrn_reflns_limit_k_max       15
_diffrn_reflns_limit_k_min       -15
_diffrn_reflns_limit_l_max       21
_diffrn_reflns_limit_l_min       -21
_diffrn_reflns_number            119832
_diffrn_reflns_point_group_measured_fraction_full 0.967
_diffrn_reflns_point_group_measured_fraction_max 0.958
_diffrn_reflns_theta_full        67.684
_diffrn_reflns_theta_max         70.847
_diffrn_reflns_theta_min         3.908
_diffrn_ambient_environment      'perfluoro polyether oil / N~2~'
_diffrn_detector                 'CCD plate'
_diffrn_detector_area_resol_mean 7.9621
_diffrn_detector_type            Eos
_diffrn_measured_fraction_theta_full 0.998
_diffrn_measured_fraction_theta_max 0.994
_diffrn_measurement_details      
;
#__ type_ start__ end____ width___ exp.time_
  1 omega  -20.00   65.00   1.0000    1.0000
omega____ theta____ kappa____ phi______ frames
    -        0.0000   57.0000  165.0000 85

#__ type_ start__ end____ width___ exp.time_
  2 omega  -65.00  -20.00   1.0000    1.0000
omega____ theta____ kappa____ phi______ frames
    -        0.0000  -57.0000   23.0000 45

#__ type_ start__ end____ width___ exp.time_
  3 omega   54.00   79.00   1.0000    5.0000
omega____ theta____ kappa____ phi______ frames
    -       54.0000   57.0000  165.0000 25

#__ type_ start__ end____ width___ exp.time_
  4 omega   13.00   39.00   1.0000    5.0000
omega____ theta____ kappa____ phi______ frames
    -       54.0000  -57.0000   23.0000 26

#__ type_ start__ end____ width___ exp.time_
  5 omega  132.00  177.00   1.0000   10.0000
omega____ theta____ kappa____ phi______ frames
    -      108.0000   57.0000  165.0000 45

#__ type_ start__ end____ width___ exp.time_
  6 omega   50.00   79.00   1.0000   10.0000
omega____ theta____ kappa____ phi______ frames
    -      108.0000  -57.0000   23.0000 29

#__ type_ start__ end____ width___ exp.time_
  7 omega  -67.00  -38.00   1.0000    1.0000
omega____ theta____ kappa____ phi______ frames
    -        0.0000  -77.0000  150.0000 29

#__ type_ start__ end____ width___ exp.time_
  8 omega  -43.00   35.00   1.0000    1.0000
omega____ theta____ kappa____ phi______ frames
    -        0.0000   19.0000  -60.0000 78

#__ type_ start__ end____ width___ exp.time_
  9 omega  -10.00   20.00   1.0000    1.0000
omega____ theta____ kappa____ phi______ frames
    -        0.0000  -57.0000   23.0000 30

#__ type_ start__ end____ width___ exp.time_
 10 omega  -33.00   28.00   1.0000    1.0000
omega____ theta____ kappa____ phi______ frames
    -        0.0000  -77.0000  150.0000 61

#__ type_ start__ end____ width___ exp.time_
 11 omega   -4.00   21.00   1.0000    1.0000
omega____ theta____ kappa____ phi______ frames
    -        0.0000  -57.0000 -150.0000 25

#__ type_ start__ end____ width___ exp.time_
 12 omega   15.00   41.00   1.0000    1.0000
omega____ theta____ kappa____ phi______ frames
    -       18.0000   79.0000  -61.9968 26

#__ type_ start__ end____ width___ exp.time_
 13 omega  -11.00   14.00   1.0000    1.0000
omega____ theta____ kappa____ phi______ frames
    -       18.0000   79.0000  -61.9968 25

#__ type_ start__ end____ width___ exp.time_
 14 omega   13.00   39.00   1.0000    5.0000
omega____ theta____ kappa____ phi______ frames
    -       34.0000   74.0000  -46.0120 26

#__ type_ start__ end____ width___ exp.time_
 15 omega    9.00   38.00   1.0000    5.0000
omega____ theta____ kappa____ phi______ frames
    -       34.0000   78.0000 -135.4451 29

#__ type_ start__ end____ width___ exp.time_
 16 omega    7.00   32.00   1.0000    5.0000
omega____ theta____ kappa____ phi______ frames
    -       38.0000   78.0000    6.1520 25

#__ type_ start__ end____ width___ exp.time_
 17 omega    6.00   31.00   1.0000    5.0000
omega____ theta____ kappa____ phi______ frames
    -       38.0000   80.0000  139.5834 25

#__ type_ start__ end____ width___ exp.time_
 18 omega   10.00   35.00   1.0000    5.0000
omega____ theta____ kappa____ phi______ frames
    -       42.0000   80.0000   57.4424 25

#__ type_ start__ end____ width___ exp.time_
 19 omega   10.00   35.00   1.0000    5.0000
omega____ theta____ kappa____ phi______ frames
    -       42.0000   80.0000 -153.8161 25

#__ type_ start__ end____ width___ exp.time_
 20 omega   14.00   39.00   1.0000    5.0000
omega____ theta____ kappa____ phi______ frames
    -       46.0000   80.0000 -135.9234 25

#__ type_ start__ end____ width___ exp.time_
 21 omega   15.00   40.00   1.0000    5.0000
omega____ theta____ kappa____ phi______ frames
    -       46.0000   79.0000   34.3533 25

#__ type_ start__ end____ width___ exp.time_
 22 omega   15.00   40.00   1.0000    5.0000
omega____ theta____ kappa____ phi______ frames
    -       46.0000   78.0000  177.1526 25

#__ type_ start__ end____ width___ exp.time_
 23 omega   15.00   40.00   1.0000    5.0000
omega____ theta____ kappa____ phi______ frames
    -       46.0000   79.0000  -69.6078 25

#__ type_ start__ end____ width___ exp.time_
 24 omega   19.00   46.00   1.0000    5.0000
omega____ theta____ kappa____ phi______ frames
    -       50.0000   79.0000 -153.1574 27

#__ type_ start__ end____ width___ exp.time_
 25 omega   19.00   44.00   1.0000    5.0000
omega____ theta____ kappa____ phi______ frames
    -       50.0000   79.0000  112.9385 25

#__ type_ start__ end____ width___ exp.time_
 26 omega   19.00   44.00   1.0000    5.0000
omega____ theta____ kappa____ phi______ frames
    -       50.0000   79.0000  -31.5336 25

#__ type_ start__ end____ width___ exp.time_
 27 omega   25.00   51.00   1.0000    5.0000
omega____ theta____ kappa____ phi______ frames
    -       54.0000   77.0000    0.0000 26

#__ type_ start__ end____ width___ exp.time_
 28 omega   23.00   48.00   1.0000    5.0000
omega____ theta____ kappa____ phi______ frames
    -       54.0000   78.0000 -106.9279 25

#__ type_ start__ end____ width___ exp.time_
 29 omega   27.00   55.00   1.0000    5.0000
omega____ theta____ kappa____ phi______ frames
    -       54.0000   77.0000   60.0000 28

#__ type_ start__ end____ width___ exp.time_
 30 omega  -17.00   86.00   1.0000    5.0000
omega____ theta____ kappa____ phi______ frames
    -       54.0000  -80.0000  -19.2746 103

#__ type_ start__ end____ width___ exp.time_
 31 omega   25.00   51.00   1.0000    5.0000
omega____ theta____ kappa____ phi______ frames
    -       54.0000   77.0000  -60.0000 26

#__ type_ start__ end____ width___ exp.time_
 32 omega   39.00   65.00   1.0000    5.0000
omega____ theta____ kappa____ phi______ frames
    -       54.0000   77.0000 -150.0000 26

#__ type_ start__ end____ width___ exp.time_
 33 omega   25.00   51.00   1.0000    5.0000
omega____ theta____ kappa____ phi______ frames
    -       54.0000   77.0000  120.0000 26

#__ type_ start__ end____ width___ exp.time_
 34 omega   27.00   53.00   1.0000    5.0000
omega____ theta____ kappa____ phi______ frames
    -       54.0000   77.0000  150.0000 26

#__ type_ start__ end____ width___ exp.time_
 35 omega   79.00  105.00   1.0000    5.0000
omega____ theta____ kappa____ phi______ frames
    -       54.0000   77.0000   60.0000 26

#__ type_ start__ end____ width___ exp.time_
 36 omega   30.00   55.00   1.0000    5.0000
omega____ theta____ kappa____ phi______ frames
    -       58.0000   77.0000  -52.2837 25

#__ type_ start__ end____ width___ exp.time_
 37 omega   28.00   54.00   1.0000    5.0000
omega____ theta____ kappa____ phi______ frames
    -       58.0000   77.0000   78.2239 26

#__ type_ start__ end____ width___ exp.time_
 38 omega   28.00   54.00   1.0000    5.0000
omega____ theta____ kappa____ phi______ frames
    -       58.0000   77.0000  -24.6687 26

#__ type_ start__ end____ width___ exp.time_
 39 omega   29.00   55.00   1.0000    5.0000
omega____ theta____ kappa____ phi______ frames
    -       58.0000   76.0000 -156.6884 26

#__ type_ start__ end____ width___ exp.time_
 40 omega   28.00   61.00   1.0000    5.0000
omega____ theta____ kappa____ phi______ frames
    -       58.0000   77.0000  178.3060 33

#__ type_ start__ end____ width___ exp.time_
 41 omega   32.00   62.00   1.0000    5.0000
omega____ theta____ kappa____ phi______ frames
    -       58.0000   75.0000   34.8922 30

#__ type_ start__ end____ width___ exp.time_
 42 omega   30.00   58.00   1.0000    5.0000
omega____ theta____ kappa____ phi______ frames
    -       58.0000   75.0000   23.8958 28

#__ type_ start__ end____ width___ exp.time_
 43 omega   68.00   94.00   1.0000    5.0000
omega____ theta____ kappa____ phi______ frames
    -       58.0000   76.0000  120.1555 26

#__ type_ start__ end____ width___ exp.time_
 44 omega   30.00   56.00   1.0000    5.0000
omega____ theta____ kappa____ phi______ frames
    -       58.0000   76.0000  120.1555 26

#__ type_ start__ end____ width___ exp.time_
 45 omega   28.00   53.00   1.0000    5.0000
omega____ theta____ kappa____ phi______ frames
    -       58.0000   77.0000 -106.7416 25

#__ type_ start__ end____ width___ exp.time_
 46 omega   52.00   91.00   1.0000    5.0000
omega____ theta____ kappa____ phi______ frames
    -       62.0000  -79.0000 -152.2537 39

#__ type_ start__ end____ width___ exp.time_
 47 omega   39.00   85.00   1.0000    5.0000
omega____ theta____ kappa____ phi______ frames
    -       62.0000   68.0000  149.5397 46

#__ type_ start__ end____ width___ exp.time_
 48 omega   40.00   83.00   1.0000    5.0000
omega____ theta____ kappa____ phi______ frames
    -       62.0000   62.0000   83.1475 43

#__ type_ start__ end____ width___ exp.time_
 49 omega   38.00   65.00   1.0000    5.0000
omega____ theta____ kappa____ phi______ frames
    -       62.0000   68.0000   -0.7729 27

#__ type_ start__ end____ width___ exp.time_
 50 omega  101.00  128.00   1.0000    5.0000
omega____ theta____ kappa____ phi______ frames
    -       66.0000   75.0000   -6.5104 27

#__ type_ start__ end____ width___ exp.time_
 51 omega   38.00   64.00   1.0000    5.0000
omega____ theta____ kappa____ phi______ frames
    -       66.0000   75.0000   -6.5104 26

#__ type_ start__ end____ width___ exp.time_
 52 omega   38.00   78.00   1.0000    5.0000
omega____ theta____ kappa____ phi______ frames
    -       66.0000   74.0000 -171.0533 40

#__ type_ start__ end____ width___ exp.time_
 53 omega   49.00  136.00   1.0000    5.0000
omega____ theta____ kappa____ phi______ frames
    -       66.0000   53.0000  -29.6078 87

#__ type_ start__ end____ width___ exp.time_
 54 omega   37.00   62.00   1.0000    5.0000
omega____ theta____ kappa____ phi______ frames
    -       66.0000   76.0000   72.1678 25

#__ type_ start__ end____ width___ exp.time_
 55 omega   37.00   81.00   1.0000    5.0000
omega____ theta____ kappa____ phi______ frames
    -       66.0000   76.0000 -137.3047 44

#__ type_ start__ end____ width___ exp.time_
 56 omega   -1.00  102.00   1.0000    5.0000
omega____ theta____ kappa____ phi______ frames
    -       70.0000  -80.0000  162.2244 103

#__ type_ start__ end____ width___ exp.time_
 57 omega   55.00   81.00   1.0000    5.0000
omega____ theta____ kappa____ phi______ frames
    -       70.0000  -77.0000 -124.8275 26

#__ type_ start__ end____ width___ exp.time_
 58 omega   41.00  132.00   1.0000    5.0000
omega____ theta____ kappa____ phi______ frames
    -       70.0000   77.0000  -86.2294 91

#__ type_ start__ end____ width___ exp.time_
 59 omega   42.00   68.00   1.0000    5.0000
omega____ theta____ kappa____ phi______ frames
    -       70.0000   77.0000  141.9252 26

#__ type_ start__ end____ width___ exp.time_
 60 omega   46.00   71.00   1.0000    5.0000
omega____ theta____ kappa____ phi______ frames
    -       74.0000   74.0000  -23.8421 25

#__ type_ start__ end____ width___ exp.time_
 61 omega   48.00  105.00   1.0000    5.0000
omega____ theta____ kappa____ phi______ frames
    -       74.0000   72.0000   34.9371 57

#__ type_ start__ end____ width___ exp.time_
 62 omega   25.00   86.00   1.0000    5.0000
omega____ theta____ kappa____ phi______ frames
    -       74.0000  -80.0000   51.5622 61

#__ type_ start__ end____ width___ exp.time_
 63 omega   45.00   98.00   1.0000    5.0000
omega____ theta____ kappa____ phi______ frames
    -       74.0000   76.0000 -124.6739 53

#__ type_ start__ end____ width___ exp.time_
 64 omega   51.00  108.00   1.0000    5.0000
omega____ theta____ kappa____ phi______ frames
    -       74.0000   68.0000   86.0152 57

#__ type_ start__ end____ width___ exp.time_
 65 omega   47.00   82.00   1.0000    5.0000
omega____ theta____ kappa____ phi______ frames
    -       74.0000   74.0000  103.3933 35

#__ type_ start__ end____ width___ exp.time_
 66 omega   58.00  101.00   1.0000    5.0000
omega____ theta____ kappa____ phi______ frames
    -       78.0000   58.0000   -2.7076 43

#__ type_ start__ end____ width___ exp.time_
 67 omega   49.00   99.00   1.0000    5.0000
omega____ theta____ kappa____ phi______ frames
    -       78.0000   75.0000 -151.0277 50

#__ type_ start__ end____ width___ exp.time_
 68 omega   49.00   84.00   1.0000    5.0000
omega____ theta____ kappa____ phi______ frames
    -       78.0000   76.0000 -111.2662 35

#__ type_ start__ end____ width___ exp.time_
 69 omega   55.00   89.00   1.0000    5.0000
omega____ theta____ kappa____ phi______ frames
    -       78.0000   68.0000  150.9089 34

#__ type_ start__ end____ width___ exp.time_
 70 omega   49.00   84.00   1.0000    5.0000
omega____ theta____ kappa____ phi______ frames
    -       78.0000   76.0000   43.6784 35

#__ type_ start__ end____ width___ exp.time_
 71 omega   49.00   75.00   1.0000    5.0000
omega____ theta____ kappa____ phi______ frames
    -       78.0000   76.0000   -4.5477 26

#__ type_ start__ end____ width___ exp.time_
 72 omega   62.00  110.00   1.0000    5.0000
omega____ theta____ kappa____ phi______ frames
    -       78.0000   48.0000  127.6051 48

#__ type_ start__ end____ width___ exp.time_
 73 omega   53.00   88.00   1.0000   10.0000
omega____ theta____ kappa____ phi______ frames
    -       82.0000   75.0000   22.1826 35

#__ type_ start__ end____ width___ exp.time_
 74 omega   60.00   90.00   1.0000   10.0000
omega____ theta____ kappa____ phi______ frames
    -       82.0000   62.0000  -31.2185 30

#__ type_ start__ end____ width___ exp.time_
 75 omega   58.00  120.00   1.0000   10.0000
omega____ theta____ kappa____ phi______ frames
    -       82.0000   70.0000 -141.4409 62

#__ type_ start__ end____ width___ exp.time_
 76 omega   61.00  101.00   1.0000   10.0000
omega____ theta____ kappa____ phi______ frames
    -       82.0000   57.0000  -66.4052 40

#__ type_ start__ end____ width___ exp.time_
 77 omega   53.00   93.00   1.0000   10.0000
omega____ theta____ kappa____ phi______ frames
    -       82.0000   75.0000  170.5094 40

#__ type_ start__ end____ width___ exp.time_
 78 omega   57.00  155.00   1.0000   10.0000
omega____ theta____ kappa____ phi______ frames
    -       86.0000   76.0000 -137.6349 98

#__ type_ start__ end____ width___ exp.time_
 79 omega   64.00  113.00   1.0000   10.0000
omega____ theta____ kappa____ phi______ frames
    -       86.0000   65.0000  -33.6159 49

#__ type_ start__ end____ width___ exp.time_
 80 omega   54.00   80.00   1.0000   10.0000
omega____ theta____ kappa____ phi______ frames
    -       86.0000  -80.0000   23.8118 26

#__ type_ start__ end____ width___ exp.time_
 81 omega   66.00  128.00   1.0000   10.0000
omega____ theta____ kappa____ phi______ frames
    -       86.0000   56.0000   83.2721 62

#__ type_ start__ end____ width___ exp.time_
 82 omega   60.00   89.00   1.0000   10.0000
omega____ theta____ kappa____ phi______ frames
    -       86.0000   74.0000 -179.9020 29

#__ type_ start__ end____ width___ exp.time_
 83 omega   61.00  107.00   1.0000   10.0000
omega____ theta____ kappa____ phi______ frames
    -       86.0000   72.0000   48.8348 46

#__ type_ start__ end____ width___ exp.time_
 84 omega   69.00  156.00   1.0000   10.0000
omega____ theta____ kappa____ phi______ frames
    -       90.0000   64.0000 -112.7823 87

#__ type_ start__ end____ width___ exp.time_
 85 omega   64.00   97.00   1.0000   10.0000
omega____ theta____ kappa____ phi______ frames
    -       90.0000   71.0000  113.2159 33

#__ type_ start__ end____ width___ exp.time_
 86 omega   62.00  159.00   1.0000   10.0000
omega____ theta____ kappa____ phi______ frames
    -       90.0000   73.0000  144.9348 97

#__ type_ start__ end____ width___ exp.time_
 87 omega   69.00   96.00   1.0000   10.0000
omega____ theta____ kappa____ phi______ frames
    -       90.0000   63.0000  138.1917 27

#__ type_ start__ end____ width___ exp.time_
 88 omega   67.00  152.00   1.0000   10.0000
omega____ theta____ kappa____ phi______ frames
    -       90.0000   67.0000    4.8600 85

#__ type_ start__ end____ width___ exp.time_
 89 omega   75.00  119.00   1.0000   10.0000
omega____ theta____ kappa____ phi______ frames
    -       98.0000   64.0000   98.4132 44

#__ type_ start__ end____ width___ exp.time_
 90 omega   69.00  131.00   1.0000   10.0000
omega____ theta____ kappa____ phi______ frames
    -       98.0000   75.0000   64.1799 62

#__ type_ start__ end____ width___ exp.time_
 91 omega   85.00  110.00   1.0000   10.0000
omega____ theta____ kappa____ phi______ frames
    -      106.0000   62.0000   96.9679 25

#__ type_ start__ end____ width___ exp.time_
 92 omega   85.00  111.00   1.0000   10.0000
omega____ theta____ kappa____ phi______ frames
    -      106.0000   58.0000   92.8171 26

#__ type_ start__ end____ width___ exp.time_
 93 omega   78.00  104.00   1.0000   10.0000
omega____ theta____ kappa____ phi______ frames
    -      108.0000   77.0000   30.0000 26

#__ type_ start__ end____ width___ exp.time_
 94 omega   40.00  112.00   1.0000   10.0000
omega____ theta____ kappa____ phi______ frames
    -      108.0000  -80.0000   -4.9899 72

#__ type_ start__ end____ width___ exp.time_
 95 omega   83.00  109.00   1.0000   10.0000
omega____ theta____ kappa____ phi______ frames
    -      108.0000   72.0000 -121.2202 26

#__ type_ start__ end____ width___ exp.time_
 96 omega   78.00  104.00   1.0000   10.0000
omega____ theta____ kappa____ phi______ frames
    -      108.0000   77.0000 -180.0000 26

#__ type_ start__ end____ width___ exp.time_
 97 omega   84.00  163.00   1.0000   10.0000
omega____ theta____ kappa____ phi______ frames
    -      108.0000   38.0000  -60.0000 79

#__ type_ start__ end____ width___ exp.time_
 98 omega   90.00  175.00   1.0000   10.0000
omega____ theta____ kappa____ phi______ frames
    -      108.0000   64.0000   30.0000 85

#__ type_ start__ end____ width___ exp.time_
 99 omega   85.00  111.00   1.0000   10.0000
omega____ theta____ kappa____ phi______ frames
    -      108.0000   64.0000 -150.0000 26

#__ type_ start__ end____ width___ exp.time_
100 omega   92.00  140.00   1.0000   10.0000
omega____ theta____ kappa____ phi______ frames
    -      108.0000  -80.0000   21.5671 48

#__ type_ start__ end____ width___ exp.time_
101 omega  132.00  178.00   1.0000   10.0000
omega____ theta____ kappa____ phi______ frames
    -      108.0000   77.0000    0.0000 46

#__ type_ start__ end____ width___ exp.time_
102 omega   78.00  104.00   1.0000   10.0000
omega____ theta____ kappa____ phi______ frames
    -      108.0000   77.0000    0.0000 26

#__ type_ start__ end____ width___ exp.time_
103 omega  133.00  159.00   1.0000   10.0000
omega____ theta____ kappa____ phi______ frames
    -      108.0000   77.0000 -150.0000 26

#__ type_ start__ end____ width___ exp.time_
104 omega   87.00  174.00   1.0000   10.0000
omega____ theta____ kappa____ phi______ frames
    -      108.0000   64.0000  150.0000 87

#__ type_ start__ end____ width___ exp.time_
105 omega   78.00  106.00   1.0000   10.0000
omega____ theta____ kappa____ phi______ frames
    -      108.0000   77.0000 -150.0000 28

#__ type_ start__ end____ width___ exp.time_
106 omega   85.00  175.00   1.0000   10.0000
omega____ theta____ kappa____ phi______ frames
    -      108.0000   64.0000 -180.0000 90

#__ type_ start__ end____ width___ exp.time_
107 omega  138.00  174.00   1.0000   10.0000
omega____ theta____ kappa____ phi______ frames
    -      108.0000   64.0000  -90.0000 36

#__ type_ start__ end____ width___ exp.time_
108 omega   86.00  142.00   1.0000   10.0000
omega____ theta____ kappa____ phi______ frames
    -      108.0000   64.0000  -60.0000 56

#__ type_ start__ end____ width___ exp.time_
109 omega   84.00  110.00   1.0000   10.0000
omega____ theta____ kappa____ phi______ frames
    -      108.0000  -79.0000  -90.9030 26

#__ type_ start__ end____ width___ exp.time_
110 omega   78.00  177.00   1.0000   10.0000
omega____ theta____ kappa____ phi______ frames
    -      108.0000   77.0000  -60.0000 99

#__ type_ start__ end____ width___ exp.time_
111 omega   86.00  112.00   1.0000   10.0000
omega____ theta____ kappa____ phi______ frames
    -      108.0000   64.0000  -90.0000 26

#__ type_ start__ end____ width___ exp.time_
112 omega   78.00  173.00   1.0000   10.0000
omega____ theta____ kappa____ phi______ frames
    -      108.0000   77.0000   60.0000 95

#__ type_ start__ end____ width___ exp.time_
113 omega  107.00  133.00   1.0000   10.0000
omega____ theta____ kappa____ phi______ frames
    -      108.0000  -80.0000  149.6128 26

#__ type_ start__ end____ width___ exp.time_
114 omega   78.00  104.00   1.0000   10.0000
omega____ theta____ kappa____ phi______ frames
    -      108.0000   77.0000  -30.0000 26

#__ type_ start__ end____ width___ exp.time_
115 omega   77.00  102.00   1.0000   10.0000
omega____ theta____ kappa____ phi______ frames
    -      108.0000  -80.0000  149.6128 25

#__ type_ start__ end____ width___ exp.time_
116 omega   85.00  175.00   1.0000   10.0000
omega____ theta____ kappa____ phi______ frames
    -      108.0000   64.0000  120.0000 90

#__ type_ start__ end____ width___ exp.time_
117 omega   85.00  161.00   1.0000   10.0000
omega____ theta____ kappa____ phi______ frames
    -      108.0000   38.0000 -120.0000 76

#__ type_ start__ end____ width___ exp.time_
118 omega   85.00  172.00   1.0000   10.0000
omega____ theta____ kappa____ phi______ frames
    -      108.0000   64.0000  -30.0000 87

#__ type_ start__ end____ width___ exp.time_
119 omega   85.00  121.00   1.0000   10.0000
omega____ theta____ kappa____ phi______ frames
    -      108.0000   64.0000 -120.0000 36

#__ type_ start__ end____ width___ exp.time_
120 omega   84.00  177.00   1.0000   10.0000
omega____ theta____ kappa____ phi______ frames
    -      108.0000   77.0000   90.0000 93

#__ type_ start__ end____ width___ exp.time_
121 omega   79.00  105.00   1.0000   10.0000
omega____ theta____ kappa____ phi______ frames
    -      108.0000   77.0000  120.0000 26

#__ type_ start__ end____ width___ exp.time_
122 omega   79.00  105.00   1.0000   10.0000
omega____ theta____ kappa____ phi______ frames
    -      108.0000   77.0000  -90.0000 26

#__ type_ start__ end____ width___ exp.time_
123 omega   51.00  139.00   1.0000   10.0000
omega____ theta____ kappa____ phi______ frames
    -      108.0000  -80.0000  -63.5902 88

#__ type_ start__ end____ width___ exp.time_
124 omega   38.00  139.00   1.0000   10.0000
omega____ theta____ kappa____ phi______ frames
    -      108.0000  -80.0000   77.9005 101

#__ type_ start__ end____ width___ exp.time_
125 omega   81.00  177.00   1.0000   10.0000
omega____ theta____ kappa____ phi______ frames
    -      108.0000   77.0000 -120.0000 96

#__ type_ start__ end____ width___ exp.time_
126 omega   79.00  105.00   1.0000   10.0000
omega____ theta____ kappa____ phi______ frames
    -      108.0000   77.0000  150.0000 26

#__ type_ start__ end____ width___ exp.time_
127 omega  153.00  178.00   1.0000   10.0000
omega____ theta____ kappa____ phi______ frames
    -      108.0000   77.0000   30.0000 25

#__ type_ start__ end____ width___ exp.time_
128 omega   85.00  149.00   1.0000   10.0000
omega____ theta____ kappa____ phi______ frames
    -      108.0000   64.0000    0.0000 64

#__ type_ start__ end____ width___ exp.time_
129 omega   47.00  119.00   1.0000   10.0000
omega____ theta____ kappa____ phi______ frames
    -      108.0000  -80.0000 -159.5533 72

#__ type_ start__ end____ width___ exp.time_
130 phi    240.00  360.00   1.0000    1.0000
omega____ theta____ kappa____ phi______ frames
   0.0000    0.0000  -20.0000     -     120

#__ type_ start__ end____ width___ exp.time_
131 omega  -26.00   72.00   1.0000    1.0000
omega____ theta____ kappa____ phi______ frames
    -        0.0000   38.0000  150.0000 98

#__ type_ start__ end____ width___ exp.time_
132 omega  -70.00   30.00   1.0000    1.0000
omega____ theta____ kappa____ phi______ frames
    -        0.0000  -77.0000 -180.0000 100

#__ type_ start__ end____ width___ exp.time_
133 omega   -7.00   92.00   1.0000    1.0000
omega____ theta____ kappa____ phi______ frames
    -       22.0000   76.0000  130.6806 99

#__ type_ start__ end____ width___ exp.time_
134 omega   -8.00   92.00   1.0000    1.0000
omega____ theta____ kappa____ phi______ frames
    -       22.0000   77.0000  -81.4366 100

#__ type_ start__ end____ width___ exp.time_
135 omega   -6.00   91.00   1.0000    1.0000
omega____ theta____ kappa____ phi______ frames
    -       22.0000   73.0000   -3.8630 97

#__ type_ start__ end____ width___ exp.time_
136 omega   -3.00   96.00   1.0000    1.0000
omega____ theta____ kappa____ phi______ frames
    -       26.0000   76.0000  -37.2601 99

#__ type_ start__ end____ width___ exp.time_
137 omega   10.00   46.00   1.0000    5.0000
omega____ theta____ kappa____ phi______ frames
    -       42.0000   80.0000 -153.8161 36

#__ type_ start__ end____ width___ exp.time_
138 omega   14.00   46.00   1.0000    5.0000
omega____ theta____ kappa____ phi______ frames
    -       46.0000   80.0000 -135.9234 32

#__ type_ start__ end____ width___ exp.time_
139 omega   15.00   47.00   1.0000    5.0000
omega____ theta____ kappa____ phi______ frames
    -       46.0000   79.0000  -69.6078 32

#__ type_ start__ end____ width___ exp.time_
140 omega   15.00   49.00   1.0000    5.0000
omega____ theta____ kappa____ phi______ frames
    -       46.0000   78.0000  177.1526 34

#__ type_ start__ end____ width___ exp.time_
141 omega   19.00   47.00   1.0000    5.0000
omega____ theta____ kappa____ phi______ frames
    -       50.0000   79.0000  -31.5336 28

#__ type_ start__ end____ width___ exp.time_
142 omega   19.00   47.00   1.0000    5.0000
omega____ theta____ kappa____ phi______ frames
    -       50.0000   79.0000  112.9385 28

#__ type_ start__ end____ width___ exp.time_
143 omega   23.00   49.00   1.0000    5.0000
omega____ theta____ kappa____ phi______ frames
    -       54.0000   78.0000 -106.9279 26

#__ type_ start__ end____ width___ exp.time_
144 omega   28.00  128.00   1.0000    5.0000
omega____ theta____ kappa____ phi______ frames
    -       58.0000   77.0000  178.3060 100

#__ type_ start__ end____ width___ exp.time_
145 omega   28.00  128.00   1.0000    5.0000
omega____ theta____ kappa____ phi______ frames
    -       58.0000   77.0000  -52.2837 100

#__ type_ start__ end____ width___ exp.time_
146 omega   29.00  128.00   1.0000    5.0000
omega____ theta____ kappa____ phi______ frames
    -       58.0000   75.0000   34.8922 99

#__ type_ start__ end____ width___ exp.time_
147 omega   38.00  130.00   1.0000    5.0000
omega____ theta____ kappa____ phi______ frames
    -       62.0000   68.0000  149.5397 92

#__ type_ start__ end____ width___ exp.time_
148 omega   -5.00   98.00   1.0000    5.0000
omega____ theta____ kappa____ phi______ frames
    -       66.0000  -80.0000  139.7917 103

#__ type_ start__ end____ width___ exp.time_
149 omega   37.00  136.00   1.0000    5.0000
omega____ theta____ kappa____ phi______ frames
    -       66.0000   76.0000   72.1678 99

#__ type_ start__ end____ width___ exp.time_
150 omega   38.00  136.00   1.0000    5.0000
omega____ theta____ kappa____ phi______ frames
    -       66.0000   74.0000 -171.0533 98

#__ type_ start__ end____ width___ exp.time_
151 omega   -1.00  102.00   1.0000    5.0000
omega____ theta____ kappa____ phi______ frames
    -       70.0000  -80.0000  162.2244 103

#__ type_ start__ end____ width___ exp.time_
152 omega   40.00  140.00   1.0000    5.0000
omega____ theta____ kappa____ phi______ frames
    -       70.0000   77.0000  -86.2294 100

#__ type_ start__ end____ width___ exp.time_
153 omega    0.00  100.00   1.0000    5.0000
omega____ theta____ kappa____ phi______ frames
    -       70.0000  -77.0000 -124.8275 100

#__ type_ start__ end____ width___ exp.time_
154 omega   51.00  142.00   1.0000    5.0000
omega____ theta____ kappa____ phi______ frames
    -       74.0000   66.0000 -134.2962 91

#__ type_ start__ end____ width___ exp.time_
155 omega   50.00  142.00   1.0000    5.0000
omega____ theta____ kappa____ phi______ frames
    -       74.0000   68.0000   86.0152 92

#__ type_ start__ end____ width___ exp.time_
156 omega   46.00  144.00   1.0000    5.0000
omega____ theta____ kappa____ phi______ frames
    -       74.0000   74.0000  103.3933 98

#__ type_ start__ end____ width___ exp.time_
157 omega    3.00  106.00   1.0000    5.0000
omega____ theta____ kappa____ phi______ frames
    -       74.0000  -80.0000   51.5622 103

#__ type_ start__ end____ width___ exp.time_
158 omega   45.00  144.00   1.0000    5.0000
omega____ theta____ kappa____ phi______ frames
    -       74.0000   76.0000 -124.6739 99

#__ type_ start__ end____ width___ exp.time_
159 omega   47.00  143.00   1.0000    5.0000
omega____ theta____ kappa____ phi______ frames
    -       74.0000   72.0000   34.9371 96

#__ type_ start__ end____ width___ exp.time_
160 omega   46.00  144.00   1.0000    5.0000
omega____ theta____ kappa____ phi______ frames
    -       74.0000   74.0000  -23.8421 98

#__ type_ start__ end____ width___ exp.time_
161 omega   53.00  143.00   1.0000    5.0000
omega____ theta____ kappa____ phi______ frames
    -       74.0000   54.0000  -50.7287 90

#__ type_ start__ end____ width___ exp.time_
162 omega   49.00  148.00   1.0000    5.0000
omega____ theta____ kappa____ phi______ frames
    -       78.0000   76.0000   43.6784 99

#__ type_ start__ end____ width___ exp.time_
163 omega   55.00  149.00   1.0000    5.0000
omega____ theta____ kappa____ phi______ frames
    -       78.0000   48.0000 -149.1983 94

#__ type_ start__ end____ width___ exp.time_
164 omega   54.00  146.00   1.0000    5.0000
omega____ theta____ kappa____ phi______ frames
    -       78.0000   68.0000  150.9089 92

#__ type_ start__ end____ width___ exp.time_
165 omega   57.00  147.00   1.0000    5.0000
omega____ theta____ kappa____ phi______ frames
    -       78.0000   58.0000   -2.7076 90

#__ type_ start__ end____ width___ exp.time_
166 omega   52.00  147.00   1.0000    5.0000
omega____ theta____ kappa____ phi______ frames
    -       78.0000   70.0000 -128.6683 95

#__ type_ start__ end____ width___ exp.time_
167 omega   49.00  148.00   1.0000    5.0000
omega____ theta____ kappa____ phi______ frames
    -       78.0000   76.0000 -111.2662 99

#__ type_ start__ end____ width___ exp.time_
168 omega   56.00  148.00   1.0000    5.0000
omega____ theta____ kappa____ phi______ frames
    -       78.0000   50.0000  103.9165 92

#__ type_ start__ end____ width___ exp.time_
169 omega   49.00  148.00   1.0000    5.0000
omega____ theta____ kappa____ phi______ frames
    -       78.0000   76.0000   -4.5477 99

#__ type_ start__ end____ width___ exp.time_
170 omega   55.00  149.00   1.0000    5.0000
omega____ theta____ kappa____ phi______ frames
    -       78.0000   48.0000  127.6051 94

#__ type_ start__ end____ width___ exp.time_
171 omega   57.00  146.00   1.0000    5.0000
omega____ theta____ kappa____ phi______ frames
    -       78.0000   60.0000  -97.1784 89

#__ type_ start__ end____ width___ exp.time_
172 omega   78.00  178.00   1.0000   10.0000
omega____ theta____ kappa____ phi______ frames
    -      108.0000   77.0000 -180.0000 100

#__ type_ start__ end____ width___ exp.time_
173 omega   35.00   94.00   1.0000   10.0000
omega____ theta____ kappa____ phi______ frames
    -      108.0000  -25.0000 -120.0000 59

#__ type_ start__ end____ width___ exp.time_
174 omega   78.00  178.00   1.0000   10.0000
omega____ theta____ kappa____ phi______ frames
    -      108.0000   77.0000  -90.0000 100

#__ type_ start__ end____ width___ exp.time_
175 omega   86.00  178.00   1.0000   10.0000
omega____ theta____ kappa____ phi______ frames
    -      108.0000   50.0000 -120.0000 92

#__ type_ start__ end____ width___ exp.time_
176 omega   78.00  178.00   1.0000   10.0000
omega____ theta____ kappa____ phi______ frames
    -      108.0000   77.0000    0.0000 100

#__ type_ start__ end____ width___ exp.time_
177 omega   38.00  138.00   1.0000   10.0000
omega____ theta____ kappa____ phi______ frames
    -      108.0000  -77.0000   90.0000 100

#__ type_ start__ end____ width___ exp.time_
178 omega   85.00  175.00   1.0000   10.0000
omega____ theta____ kappa____ phi______ frames
    -      108.0000   64.0000   60.0000 90

#__ type_ start__ end____ width___ exp.time_
179 omega   38.00  138.00   1.0000   10.0000
omega____ theta____ kappa____ phi______ frames
    -      108.0000  -77.0000   30.0000 100

#__ type_ start__ end____ width___ exp.time_
180 omega   86.00  178.00   1.0000   10.0000
omega____ theta____ kappa____ phi______ frames
    -      108.0000   50.0000  -30.0000 92

#__ type_ start__ end____ width___ exp.time_
181 omega   36.00  178.00   1.0000   10.0000
omega____ theta____ kappa____ phi______ frames
    -      108.0000   12.0000 -150.0000 142

#__ type_ start__ end____ width___ exp.time_
182 omega   35.00   94.00   1.0000   10.0000
omega____ theta____ kappa____ phi______ frames
    -      108.0000  -25.0000 -180.0000 59

#__ type_ start__ end____ width___ exp.time_
183 omega   37.00  140.00   1.0000   10.0000
omega____ theta____ kappa____ phi______ frames
    -      108.0000  -80.0000   -4.9899 103

#__ type_ start__ end____ width___ exp.time_
184 omega   38.00  138.00   1.0000   10.0000
omega____ theta____ kappa____ phi______ frames
    -      108.0000  -77.0000 -120.0000 100

#__ type_ start__ end____ width___ exp.time_
185 omega   35.00   94.00   1.0000   10.0000
omega____ theta____ kappa____ phi______ frames
    -      108.0000  -25.0000   30.0000 59

#__ type_ start__ end____ width___ exp.time_
186 omega   38.00  104.00   1.0000   10.0000
omega____ theta____ kappa____ phi______ frames
    -      108.0000  -50.0000  120.0000 66

#__ type_ start__ end____ width___ exp.time_
187 omega   37.00   76.00   1.0000   10.0000
omega____ theta____ kappa____ phi______ frames
    -      108.0000  -80.0000 -159.5533 39

#__ type_ start__ end____ width___ exp.time_
188 omega   36.00   93.00   1.0000   10.0000
omega____ theta____ kappa____ phi______ frames
    -      108.0000  -38.0000 -120.0000 57

;
_diffrn_measurement_device       'four-circle diffractometer'
_diffrn_measurement_device_type  'Agilent SuperNova, Dual, Cu at zero, Eos'
_diffrn_measurement_method       '\w and \p scans'
_diffrn_orient_matrix_UB_11      -0.0036097000
_diffrn_orient_matrix_UB_12      -0.1151245000
_diffrn_orient_matrix_UB_13      -0.0313470000
_diffrn_orient_matrix_UB_21      0.0462909000
_diffrn_orient_matrix_UB_22      -0.0338651000
_diffrn_orient_matrix_UB_23      0.0825042000
_diffrn_orient_matrix_UB_31      -0.0498086000
_diffrn_orient_matrix_UB_32      -0.0231925000
_diffrn_orient_matrix_UB_33      0.0348364000
_diffrn_radiation_monochromator  mirror
_diffrn_radiation_probe          x-ray
_diffrn_radiation_type           'Cu K\a'
_diffrn_radiation_wavelength     1.54184
_diffrn_source                   'microfocus X-Ray tube'
_diffrn_source_type              'Agilent SuperNova (Cu) X-ray Source'
_reflns_Friedel_coverage         0.926
_reflns_Friedel_fraction_full    0.936
_reflns_Friedel_fraction_max     0.922
_reflns_number_gt                8965
_reflns_number_total             9108
_reflns_odcompleteness_completeness 99.70
_reflns_odcompleteness_iscentric 1
_reflns_odcompleteness_theta     66.97
_reflns_special_details          
;
 Reflections were merged by SHELXL according to the crystal
 class for the calculation of statistics and refinement.
 
 _reflns_Friedel_fraction is defined as the number of unique
 Friedel pairs measured divided by the number that would be
 possible theoretically, ignoring centric projections and
 systematic absences.
;
_reflns_threshold_expression     'I > 2\s(I)'
_computing_cell_refinement       
;
CrysAlisPro, Agilent Technologies,
Version 1.171.37.35 (release 13-08-2014 CrysAlis171 .NET)
(compiled Aug 13 2014,18:06:01)
;
_computing_data_collection       
;
CrysAlisPro, Agilent Technologies,
Version 1.171.37.35 (release 13-08-2014 CrysAlis171 .NET)
(compiled Aug 13 2014,18:06:01)
;
_computing_data_reduction        
;
CrysAlisPro, Agilent Technologies,
Version 1.171.37.35 (release 13-08-2014 CrysAlis171 .NET)
(compiled Aug 13 2014,18:06:01)
;
_computing_molecular_graphics    'Olex2 (Dolomanov et al., 2009)'
_computing_publication_material  
'encif (Wadepohl, 2009-14); encifer 1.5 (CCDC, 2014)'
_computing_structure_refinement  'ShelXL (Sheldrick, 2008)'
_shelxl_version_number           2014/6
_computing_structure_solution    'SUPERFLIP (Palatinus, 2007-2009)'
_refine_diff_density_max         0.603
_refine_diff_density_min         -0.419
_refine_diff_density_rms         0.046
_refine_ls_abs_structure_details 
;
 Flack x determined using 4218 quotients [(I+)-(I-)]/[(I+)+(I-)]
 (Parsons, Flack and Wagner, Acta Cryst. B69 (2013) 249-259).
;
_refine_ls_abs_structure_Flack   0.011(4)
_refine_ls_extinction_coef       .
_refine_ls_extinction_method     none
_refine_ls_goodness_of_fit_ref   1.034
_refine_ls_hydrogen_treatment    constr
_refine_ls_matrix_type           full
_refine_ls_number_parameters     627
_refine_ls_number_reflns         9108
_refine_ls_number_restraints     160
_refine_ls_R_factor_all          0.0425
_refine_ls_R_factor_gt           0.0418
_refine_ls_restrained_S_all      1.055
_refine_ls_shift/su_max          0.000
_refine_ls_shift/su_mean         0.000
_refine_ls_structure_factor_coef Fsqd
_refine_ls_weighting_details     
'w=1/[\s^2^(Fo^2^)+(0.0677P)^2^+4.7206P] where P=(Fo^2^+2Fc^2^)/3'
_refine_ls_weighting_scheme      calc
_refine_ls_wR_factor_gt          0.1113
_refine_ls_wR_factor_ref         0.1120
_refine_special_details          ?
_olex2_refinement_description    
;
1. Fixed Uiso
 At 1.2 times of:
  All C(H) groups
 At 1.5 times of:
  All C(H,H,H) groups
2. Restrained distances
 C77-C72 \\sim C77-C76
 with sigma of 0.02
3. Restrained atomic chiral volume
 C71
 fixed at 0 with sigma of 0.1
4. Uiso/Uaniso restraints and constraints
S1A \\sim S1B \\sim F1A \\sim F2A \\sim F3A \\sim F1B \\sim F2B \\sim F3B \\sim
O1A \\sim O2A \\sim O3A \\sim O1B \\sim O2B \\sim O3B \\sim C61A \\sim C61B:
within 1A with sigma of 0.02 and sigma for terminal atoms of 0.04
5. Rigid body (RIGU) restrains
 S1A, S1B, F1A, F2A, F3A, F1B, F2B, F3B, O1A, O2A, O3A, O1B, O2B, O3B, C61A,
 C61B
 with sigma for 1-2 distances of 0.004 and sigma for 1-3 distances of 0.004
6. Others
 Sof(S1B)=Sof(C61B)=Sof(F1B)=Sof(F2B)=Sof(F3B)=Sof(O1B)=Sof(O2B)=Sof(O3B)=1-
 FVAR(1)
 Sof(S1A)=Sof(C61A)=Sof(F1A)=Sof(F2A)=Sof(F3A)=Sof(O1A)=Sof(O2A)=Sof(O3A)=
 FVAR(1)
7.a Free rotating group:
 S1A(C61A,F1A,F2A,F3A,O1A,O2A,O3A), S1B(C61B,F1B,F2B,F3B,O1B,O2B,O3B)
7.b Ternary CH refined with riding coordinates:
 C20(H20), C33(H33)
7.c Aromatic/amide H refined with riding coordinates:
 C1(H1), C4(H4), C6(H6), C13(H13), C15(H15), C22(H22), C23(H23), C24(H24),
 C25(H25), C26(H26), C28(H28), C29(H29), C30(H30), C31(H31), C32(H32), C35(H35),
  C36(H36), C37(H37), C38(H38), C39(H39), C41(H41), C42(H42), C43(H43),
 C44(H44), C45(H45), C72(H72), C73(H73), C74(H74), C75(H75), C76(H76)
7.d Fitted hexagon refined as free rotating group:
 C71(C72,C73,C74,C75,C76)
7.e Idealised Me refined as rotating group:
 C8(H8A,H8B,H8C), C9(H9A,H9B,H9C), C10(H10A,H10B,H10C), C17(H17A,H17B,H17C),
 C18(H18A,H18B,H18C), C19(H19A,H19B,H19C), C77(H77A,H77B,H77C)
;
_atom_sites_solution_hydrogens   geom
_atom_sites_solution_primary     iterative
_atom_sites_solution_secondary   difmap
loop_
_atom_site_label
_atom_site_type_symbol
_atom_site_fract_x
_atom_site_fract_y
_atom_site_fract_z
_atom_site_U_iso_or_equiv
_atom_site_adp_type
_atom_site_occupancy
_atom_site_site_symmetry_order
_atom_site_calc_flag
_atom_site_refinement_flags_posn
_atom_site_refinement_flags_adp
_atom_site_refinement_flags_occupancy
_atom_site_disorder_assembly
_atom_site_disorder_group
P1 P 0.54503(4) 0.78784(7) 0.33823(5) 0.02862(19) Uani 1 1 d . . . . .
P2 P 0.65414(4) 0.74272(6) 0.38526(5) 0.02367(17) Uani 1 1 d . . . . .
N1 N 0.64780(12) 0.7487(2) 0.27709(16) 0.0240(5) Uani 1 1 d . . . . .
N2 N 0.54713(12) 0.7841(2) 0.23291(17) 0.0281(6) Uani 1 1 d . . . . .
N3 N 0.58866(12) 0.6798(2) 0.37449(17) 0.0276(6) Uani 1 1 d . . . . .
N4 N 0.61101(12) 0.8504(2) 0.38518(17) 0.0261(5) Uani 1 1 d . . . . .
C1 C 0.59677(14) 0.7673(2) 0.21796(19) 0.0251(6) Uani 1 1 d . . . . .
H1 H 0.5958 0.7687 0.1625 0.030 Uiso 1 1 calc R . . . .
C2 C 0.70144(14) 0.7371(3) 0.25792(19) 0.0253(6) Uani 1 1 d . . . . .
C3 C 0.72480(14) 0.8227(3) 0.2278(2) 0.0283(7) Uani 1 1 d . . . . .
C4 C 0.77832(16) 0.8074(3) 0.2148(2) 0.0386(8) Uani 1 1 d . . . . .
H4 H 0.7948 0.8642 0.1937 0.046 Uiso 1 1 calc R . . . .
C5 C 0.80816(16) 0.7108(4) 0.2320(3) 0.0458(10) Uani 1 1 d . . . . .
C6 C 0.78321(17) 0.6279(3) 0.2605(2) 0.0418(9) Uani 1 1 d . . . . .
H6 H 0.8034 0.5618 0.2717 0.050 Uiso 1 1 calc R . . . .
C7 C 0.72946(16) 0.6378(3) 0.2735(2) 0.0325(7) Uani 1 1 d . . . . .
C8 C 0.69378(17) 0.9283(3) 0.2074(2) 0.0358(8) Uani 1 1 d . . . . .
H8A H 0.6655 0.9266 0.1510 0.054 Uiso 1 1 calc GR . . . .
H8B H 0.7230 0.9843 0.2120 0.054 Uiso 1 1 calc GR . . . .
H8C H 0.6727 0.9426 0.2458 0.054 Uiso 1 1 calc GR . . . .
C9 C 0.8662(2) 0.6950(5) 0.2173(5) 0.0780(18) Uani 1 1 d . . . . .
H9A H 0.8636 0.7270 0.1644 0.117 Uiso 1 1 calc GR . . . .
H9B H 0.8743 0.6189 0.2161 0.117 Uiso 1 1 calc GR . . . .
H9C H 0.8981 0.7289 0.2617 0.117 Uiso 1 1 calc GR . . . .
C10 C 0.7024(2) 0.5450(3) 0.3008(3) 0.0468(10) Uani 1 1 d . . . . .
H10A H 0.7026 0.5572 0.3569 0.070 Uiso 1 1 calc GR . . . .
H10B H 0.7252 0.4809 0.2998 0.070 Uiso 1 1 calc GR . . . .
H10C H 0.6616 0.5358 0.2636 0.070 Uiso 1 1 calc GR . . . .
C11 C 0.49048(14) 0.7866(3) 0.1660(2) 0.0338(8) Uani 1 1 d . . . . .
C12 C 0.45589(15) 0.8774(3) 0.1580(2) 0.0416(9) Uani 1 1 d . . . . .
C13 C 0.39958(17) 0.8749(4) 0.0975(3) 0.0571(13) Uani 1 1 d . . . . .
H13 H 0.3750 0.9356 0.0908 0.069 Uiso 1 1 calc R . . . .
C14 C 0.37827(18) 0.7887(4) 0.0474(3) 0.0595(14) Uani 1 1 d . . . . .
C15 C 0.4147(2) 0.7010(4) 0.0567(3) 0.0556(13) Uani 1 1 d . . . . .
H15 H 0.4007 0.6411 0.0221 0.067 Uiso 1 1 calc R . . . .
C16 C 0.47160(18) 0.6980(3) 0.1157(2) 0.0442(10) Uani 1 1 d . . . . .
C17 C 0.47751(19) 0.9740(3) 0.2085(3) 0.0489(10) Uani 1 1 d . . . . .
H17A H 0.4799 0.9602 0.2654 0.073 Uiso 1 1 calc GR . . . .
H17B H 0.4501 1.0328 0.1860 0.073 Uiso 1 1 calc GR . . . .
H17C H 0.5168 0.9927 0.2075 0.073 Uiso 1 1 calc GR . . . .
C18 C 0.3170(2) 0.7896(7) -0.0171(4) 0.092(3) Uani 1 1 d . . . . .
H18A H 0.2880 0.7666 0.0079 0.138 Uiso 1 1 calc GR . . . .
H18B H 0.3159 0.7412 -0.0620 0.138 Uiso 1 1 calc GR . . . .
H18C H 0.3073 0.8616 -0.0390 0.138 Uiso 1 1 calc GR . . . .
C19 C 0.5097(2) 0.6026(3) 0.1175(3) 0.0602(14) Uani 1 1 d . . . . .
H19A H 0.5344 0.6164 0.0838 0.090 Uiso 1 1 calc GR . . . .
H19B H 0.4844 0.5409 0.0955 0.090 Uiso 1 1 calc GR . . . .
H19C H 0.5349 0.5882 0.1744 0.090 Uiso 1 1 calc GR . . . .
C20 C 0.57320(15) 0.5670(3) 0.3613(2) 0.0304(7) Uani 1 1 d . . . . .
H20 H 0.5765 0.5449 0.3074 0.037 Uiso 1 1 calc R . . . .
C21 C 0.50911(16) 0.5529(3) 0.3567(2) 0.0368(8) Uani 1 1 d . . . . .
C22 C 0.4889(2) 0.5948(4) 0.4169(3) 0.0533(11) Uani 1 1 d . . . . .
H22 H 0.5151 0.6338 0.4616 0.064 Uiso 1 1 calc R . . . .
C23 C 0.4308(2) 0.5796(5) 0.4117(3) 0.0679(15) Uani 1 1 d . . . . .
H23 H 0.4172 0.6085 0.4528 0.081 Uiso 1 1 calc R . . . .
C24 C 0.3930(2) 0.5236(5) 0.3482(4) 0.0755(17) Uani 1 1 d . . . . .
H24 H 0.3529 0.5144 0.3441 0.091 Uiso 1 1 calc R . . . .
C25 C 0.4134(3) 0.4801(6) 0.2896(5) 0.093(2) Uani 1 1 d . . . . .
H25 H 0.3874 0.4388 0.2464 0.111 Uiso 1 1 calc R . . . .
C26 C 0.4707(2) 0.4956(5) 0.2926(4) 0.0655(14) Uani 1 1 d . . . . .
H26 H 0.4837 0.4670 0.2508 0.079 Uiso 1 1 calc R . . . .
C27 C 0.61516(15) 0.4999(3) 0.4290(2) 0.0314(7) Uani 1 1 d . . . . .
C28 C 0.62901(18) 0.3985(3) 0.4093(2) 0.0379(8) Uani 1 1 d . . . . .
H28 H 0.6133 0.3737 0.3542 0.045 Uiso 1 1 calc R . . . .
C29 C 0.6657(2) 0.3338(3) 0.4700(3) 0.0476(10) Uani 1 1 d . . . . .
H29 H 0.6746 0.2642 0.4566 0.057 Uiso 1 1 calc R . . . .
C30 C 0.6895(2) 0.3697(3) 0.5501(3) 0.0515(11) Uani 1 1 d . . . . .
H30 H 0.7148 0.3252 0.5917 0.062 Uiso 1 1 calc R . . . .
C31 C 0.6763(2) 0.4717(3) 0.5696(2) 0.0498(11) Uani 1 1 d . . . . .
H31 H 0.6926 0.4968 0.6246 0.060 Uiso 1 1 calc R . . . .
C32 C 0.63947(19) 0.5365(3) 0.5090(2) 0.0384(8) Uani 1 1 d . . . . .
H32 H 0.6309 0.6063 0.5223 0.046 Uiso 1 1 calc R . . . .
C33 C 0.62567(14) 0.9638(3) 0.3859(2) 0.0273(7) Uani 1 1 d . . . . .
H33 H 0.6208 0.9861 0.3284 0.033 Uiso 1 1 calc R . . . .
C34 C 0.58336(15) 1.0280(3) 0.4155(2) 0.0284(7) Uani 1 1 d . . . . .
C35 C 0.56248(17) 1.1246(3) 0.3775(2) 0.0354(8) Uani 1 1 d . . . . .
H35 H 0.5744 1.1490 0.3335 0.042 Uiso 1 1 calc R . . . .
C36 C 0.52427(19) 1.1850(3) 0.4040(3) 0.0432(9) Uani 1 1 d . . . . .
H36 H 0.5102 1.2511 0.3782 0.052 Uiso 1 1 calc R . . . .
C37 C 0.50664(19) 1.1501(4) 0.4672(3) 0.0471(10) Uani 1 1 d . . . . .
H37 H 0.4797 1.1911 0.4842 0.057 Uiso 1 1 calc R . . . .
C38 C 0.5282(2) 1.0545(4) 0.5067(3) 0.0495(10) Uani 1 1 d . . . . .
H38 H 0.5166 1.0312 0.5512 0.059 Uiso 1 1 calc R . . . .
C39 C 0.56648(18) 0.9937(3) 0.4809(2) 0.0397(8) Uani 1 1 d . . . . .
H39 H 0.5812 0.9285 0.5078 0.048 Uiso 1 1 calc R . . . .
C40 C 0.68942(15) 0.9816(2) 0.4397(2) 0.0291(7) Uani 1 1 d . . . . .
C41 C 0.71384(16) 0.9337(3) 0.5168(2) 0.0353(8) Uani 1 1 d . . . . .
H41 H 0.6906 0.8872 0.5366 0.042 Uiso 1 1 calc R . . . .
C42 C 0.77250(18) 0.9543(3) 0.5648(2) 0.0443(9) Uani 1 1 d . . . . .
H42 H 0.7894 0.9204 0.6167 0.053 Uiso 1 1 calc R . . . .
C43 C 0.80622(17) 1.0237(3) 0.5373(3) 0.0468(10) Uani 1 1 d . . . . .
H43 H 0.8460 1.0378 0.5704 0.056 Uiso 1 1 calc R . . . .
C44 C 0.78209(19) 1.0725(3) 0.4617(3) 0.0465(9) Uani 1 1 d . . . . .
H44 H 0.8052 1.1205 0.4429 0.056 Uiso 1 1 calc R . . . .
C45 C 0.72407(17) 1.0514(3) 0.4131(2) 0.0367(8) Uani 1 1 d . . . . .
H45 H 0.7078 1.0851 0.3610 0.044 Uiso 1 1 calc R . . . .
C71 C 0.31537(19) 0.8055(4) 0.2973(3) 0.094(2) Uani 1 1 d . . . . .
C72 C 0.28962(18) 0.8146(4) 0.3579(3) 0.090(2) Uani 1 1 d G . . . .
H72 H 0.2508 0.7885 0.3481 0.108 Uiso 1 1 calc R . . . .
C73 C 0.3207(2) 0.8618(5) 0.4329(3) 0.121(3) Uani 1 1 d G . . . .
H73 H 0.3031 0.8680 0.4743 0.145 Uiso 1 1 calc R . . . .
C74 C 0.3776(2) 0.8999(6) 0.4474(3) 0.133(4) Uani 1 1 d G . . . .
H74 H 0.3988 0.9322 0.4986 0.159 Uiso 1 1 calc R . . . .
C75 C 0.40333(18) 0.8909(5) 0.3868(4) 0.118(3) Uani 1 1 d G . . . .
H75 H 0.4422 0.9169 0.3967 0.141 Uiso 1 1 calc R . . . .
C76 C 0.3722(2) 0.8436(4) 0.3118(3) 0.094(2) Uani 1 1 d G . . . .
H76 H 0.3898 0.8374 0.2704 0.112 Uiso 1 1 calc R . . . .
C77 C 0.2840(7) 0.7643(8) 0.2213(7) 0.178(7) Uani 1 1 d . . . . .
H77A H 0.2885 0.6870 0.2225 0.267 Uiso 1 1 calc GR . . . .
H77B H 0.2990 0.7942 0.1798 0.267 Uiso 1 1 calc GR . . . .
H77C H 0.2421 0.7824 0.2072 0.267 Uiso 1 1 calc GR . . . .
S1A S 0.60893(9) 0.7941(2) 0.67529(11) 0.0413(6) Uani 0.624(8) 1 d . . P A 1
C61A C 0.53611(15) 0.7327(3) 0.64602(18) 0.060(2) Uani 0.624(8) 1 d G . P A 1
F1A F 0.49827(13) 0.7767(5) 0.5784(2) 0.100(3) Uani 0.624(8) 1 d G . P A 1
F2A F 0.5382(3) 0.6295(3) 0.6306(3) 0.131(4) Uani 0.624(8) 1 d G . P A 1
F3A F 0.51243(15) 0.7418(4) 0.7051(2) 0.082(2) Uani 0.624(8) 1 d G . P A 1
O1A O 0.62765(16) 0.7771(3) 0.60547(19) 0.0526(17) Uani 0.624(8) 1 d G . P A 1
O2A O 0.59071(19) 0.90075(18) 0.6842(3) 0.0631(18) Uani 0.624(8) 1 d G . P A 1
O3A O 0.64548(14) 0.7446(5) 0.75050(19) 0.090(3) Uani 0.624(8) 1 d G . P A 1
S1B S 0.5934(2) 0.7500(5) 0.6624(2) 0.0577(15) Uani 0.376(8) 1 d . . P A 2
C61B C 0.5134(2) 0.7511(4) 0.6374(3) 0.067(3) Uani 0.376(8) 1 d G . P A 2
F1B F 0.4890(2) 0.8385(5) 0.5966(5) 0.102(4) Uani 0.376(8) 1 d G . P A 2
F2B F 0.4878(4) 0.6688(5) 0.5903(5) 0.088(3) Uani 0.376(8) 1 d G . P A 2
F3B F 0.4983(3) 0.7467(6) 0.7047(4) 0.077(3) Uani 0.376(8) 1 d G . P A 2
O1B O 0.6017(3) 0.7550(5) 0.5838(3) 0.057(3) Uani 0.376(8) 1 d G . P A 2
O2B O 0.6058(3) 0.8470(7) 0.7091(4) 0.089(4) Uani 0.376(8) 1 d G . P A 2
O3B O 0.6157(4) 0.6553(7) 0.7092(5) 0.116(6) Uani 0.376(8) 1 d G . P A 2

loop_
_atom_site_aniso_label
_atom_site_aniso_U_11
_atom_site_aniso_U_22
_atom_site_aniso_U_33
_atom_site_aniso_U_23
_atom_site_aniso_U_13
_atom_site_aniso_U_12
P1 0.0178(4) 0.0328(4) 0.0332(4) 0.0056(3) 0.0060(3) 0.0008(3)
P2 0.0179(4) 0.0243(4) 0.0246(4) 0.0009(3) 0.0017(3) 0.0023(3)
N1 0.0196(13) 0.0235(13) 0.0246(13) -0.0004(9) 0.0021(10) 0.0002(9)
N2 0.0177(13) 0.0294(14) 0.0316(14) 0.0068(11) 0.0011(11) -0.0009(10)
N3 0.0206(13) 0.0280(13) 0.0298(13) 0.0070(11) 0.0030(10) -0.0018(11)
N4 0.0196(12) 0.0264(13) 0.0312(13) -0.0015(11) 0.0071(10) 0.0029(10)
C1 0.0209(15) 0.0251(14) 0.0253(15) 0.0019(11) 0.0026(12) -0.0008(11)
C2 0.0177(14) 0.0298(15) 0.0239(14) -0.0053(11) 0.0012(11) 0.0031(11)
C3 0.0180(14) 0.0340(16) 0.0319(16) -0.0080(13) 0.0074(12) -0.0011(12)
C4 0.0231(17) 0.046(2) 0.047(2) -0.0164(16) 0.0125(15) -0.0078(15)
C5 0.0183(17) 0.064(3) 0.051(2) -0.0221(19) 0.0068(16) 0.0033(16)
C6 0.0259(17) 0.048(2) 0.043(2) -0.0115(16) 0.0015(15) 0.0163(16)
C7 0.0330(18) 0.0335(17) 0.0262(15) -0.0062(13) 0.0039(13) 0.0074(14)
C8 0.0349(19) 0.0316(17) 0.048(2) 0.0010(15) 0.0228(16) -0.0006(14)
C9 0.028(2) 0.095(4) 0.118(5) -0.031(4) 0.033(3) 0.005(2)
C10 0.064(3) 0.0309(18) 0.048(2) 0.0038(16) 0.022(2) 0.0168(18)
C11 0.0164(15) 0.0450(19) 0.0319(16) 0.0161(14) -0.0021(13) -0.0072(13)
C12 0.0181(17) 0.055(2) 0.048(2) 0.0246(18) 0.0067(15) 0.0025(15)
C13 0.0186(17) 0.084(3) 0.062(3) 0.044(2) 0.0051(18) 0.0064(19)
C14 0.025(2) 0.092(4) 0.047(2) 0.037(3) -0.0057(18) -0.024(2)
C15 0.043(2) 0.071(3) 0.035(2) 0.0229(19) -0.0106(18) -0.029(2)
C16 0.037(2) 0.046(2) 0.0346(18) 0.0151(16) -0.0067(16) -0.0183(17)
C17 0.034(2) 0.045(2) 0.066(3) 0.0181(19) 0.0139(19) 0.0151(17)
C18 0.035(3) 0.147(6) 0.067(3) 0.058(4) -0.018(2) -0.031(3)
C19 0.071(3) 0.040(2) 0.040(2) 0.0029(17) -0.020(2) -0.010(2)
C20 0.0297(17) 0.0299(16) 0.0261(15) 0.0037(12) 0.0022(13) -0.0058(13)
C21 0.0299(18) 0.0347(17) 0.0375(18) 0.0094(14) 0.0007(15) -0.0082(14)
C22 0.040(2) 0.076(3) 0.042(2) 0.002(2) 0.0110(18) -0.021(2)
C23 0.042(3) 0.097(4) 0.067(3) 0.008(3) 0.020(2) -0.020(3)
C24 0.038(3) 0.089(4) 0.098(4) -0.007(3) 0.022(3) -0.022(3)
C25 0.042(3) 0.100(5) 0.119(5) -0.044(4) 0.006(3) -0.039(3)
C26 0.045(3) 0.070(3) 0.074(3) -0.027(3) 0.010(2) -0.017(2)
C27 0.0289(17) 0.0305(16) 0.0292(16) 0.0053(13) 0.0026(13) -0.0031(13)
C28 0.043(2) 0.0277(16) 0.0360(18) 0.0021(14) 0.0049(15) -0.0019(15)
C29 0.053(2) 0.0303(18) 0.054(2) 0.0062(16) 0.0108(19) 0.0057(17)
C30 0.056(3) 0.041(2) 0.046(2) 0.0145(17) 0.003(2) 0.0104(19)
C31 0.060(3) 0.047(2) 0.0299(18) 0.0067(16) 0.0000(18) 0.004(2)
C32 0.049(2) 0.0333(18) 0.0292(17) 0.0037(14) 0.0092(16) 0.0044(16)
C33 0.0249(16) 0.0272(15) 0.0320(16) 0.0024(12) 0.0125(13) 0.0031(12)
C34 0.0247(15) 0.0295(16) 0.0322(16) 0.0003(13) 0.0112(13) 0.0036(13)
C35 0.0354(18) 0.0300(16) 0.0439(19) 0.0037(14) 0.0177(16) 0.0061(14)
C36 0.043(2) 0.0327(18) 0.054(2) 0.0002(16) 0.0175(19) 0.0133(16)
C37 0.039(2) 0.053(2) 0.057(2) -0.0060(19) 0.0254(19) 0.0144(18)
C38 0.054(3) 0.056(2) 0.052(2) 0.0042(19) 0.034(2) 0.011(2)
C39 0.041(2) 0.042(2) 0.0426(19) 0.0052(15) 0.0221(17) 0.0109(16)
C40 0.0262(16) 0.0258(15) 0.0380(17) -0.0053(13) 0.0145(14) 0.0023(12)
C41 0.0322(18) 0.0338(17) 0.0379(18) -0.0055(14) 0.0092(15) -0.0023(14)
C42 0.038(2) 0.048(2) 0.0384(19) -0.0094(16) 0.0028(16) 0.0031(17)
C43 0.0236(17) 0.049(2) 0.064(3) -0.022(2) 0.0095(17) -0.0040(16)
C44 0.038(2) 0.046(2) 0.062(3) -0.0063(19) 0.0244(19) -0.0089(17)
C45 0.0316(18) 0.0374(18) 0.046(2) -0.0007(15) 0.0193(16) -0.0009(14)
C71 0.099(5) 0.071(4) 0.107(5) 0.002(4) 0.027(4) 0.015(4)
C72 0.120(6) 0.064(3) 0.118(5) 0.043(4) 0.084(5) 0.043(4)
C73 0.066(5) 0.117(7) 0.160(9) 0.010(6) 0.013(5) -0.001(4)
C74 0.098(6) 0.175(10) 0.109(6) -0.050(6) 0.015(5) 0.023(6)
C75 0.106(6) 0.140(8) 0.114(6) -0.034(6) 0.046(5) 0.012(6)
C76 0.050(3) 0.077(4) 0.156(7) 0.000(4) 0.038(4) 0.001(3)
C77 0.244(16) 0.116(8) 0.118(8) -0.037(6) -0.012(9) 0.054(9)
S1A 0.0465(11) 0.0482(14) 0.0319(9) 0.0025(9) 0.0169(8) -0.0005(9)
C61A 0.084(5) 0.061(4) 0.044(4) -0.020(3) 0.034(3) -0.043(4)
F1A 0.071(4) 0.165(7) 0.050(3) -0.011(4) 0.004(3) -0.054(4)
F2A 0.259(11) 0.055(3) 0.121(6) -0.042(3) 0.118(7) -0.074(5)
F3A 0.091(4) 0.112(6) 0.057(4) -0.027(3) 0.042(3) -0.070(4)
O1A 0.074(4) 0.050(3) 0.042(3) 0.003(2) 0.031(3) 0.005(3)
O2A 0.085(5) 0.047(3) 0.072(4) -0.013(3) 0.046(3) -0.020(3)
O3A 0.083(5) 0.138(7) 0.054(3) 0.030(4) 0.031(3) 0.026(4)
S1B 0.084(3) 0.059(3) 0.0400(18) 0.0041(17) 0.034(2) 0.017(2)
C61B 0.101(8) 0.046(6) 0.071(7) -0.006(5) 0.050(6) 0.006(5)
F1B 0.141(9) 0.072(6) 0.106(8) 0.020(5) 0.059(7) 0.037(6)
F2B 0.116(8) 0.076(6) 0.068(5) -0.027(4) 0.026(5) 0.011(5)
F3B 0.103(8) 0.068(7) 0.079(7) -0.020(5) 0.057(6) -0.031(6)
O1B 0.087(8) 0.049(5) 0.047(5) 0.008(4) 0.039(5) 0.026(5)
O2B 0.077(7) 0.114(9) 0.100(8) -0.039(8) 0.063(7) -0.001(7)
O3B 0.167(14) 0.123(10) 0.083(8) 0.071(8) 0.077(9) 0.082(10)

_geom_special_details            
;
 All esds (except the esd in the dihedral angle between two l.s. planes)
 are estimated using the full covariance matrix.  The cell esds are taken
 into account individually in the estimation of esds in distances, angles
 and torsion angles; correlations between esds in cell parameters are only
 used when they are defined by crystal symmetry.  An approximate (isotropic)
 treatment of cell esds is used for estimating esds involving l.s. planes.
;
loop_
_geom_bond_atom_site_label_1
_geom_bond_atom_site_label_2
_geom_bond_distance
_geom_bond_site_symmetry_2
_geom_bond_publ_flag
P1 P2 2.5342(11) . ?
P1 N2 1.837(3) . ?
P1 N3 1.704(3) . ?
P1 N4 1.709(3) . ?
P2 N1 1.823(3) . ?
P2 N3 1.716(3) . ?
P2 N4 1.708(3) . ?
N1 C1 1.323(4) . ?
N1 C2 1.445(4) . ?
N2 C1 1.322(5) . ?
N2 C11 1.457(4) . ?
N3 C20 1.467(4) . ?
N4 C33 1.471(4) . ?
C1 H1 0.9500 . ?
C2 C3 1.396(5) . ?
C2 C7 1.403(4) . ?
C3 C4 1.394(5) . ?
C3 C8 1.508(5) . ?
C4 H4 0.9500 . ?
C4 C5 1.393(6) . ?
C5 C6 1.377(7) . ?
C5 C9 1.515(6) . ?
C6 H6 0.9500 . ?
C6 C7 1.391(6) . ?
C7 C10 1.491(6) . ?
C8 H8A 0.9800 . ?
C8 H8B 0.9800 . ?
C8 H8C 0.9800 . ?
C9 H9A 0.9800 . ?
C9 H9B 0.9800 . ?
C9 H9C 0.9800 . ?
C10 H10A 0.9800 . ?
C10 H10B 0.9800 . ?
C10 H10C 0.9800 . ?
C11 C12 1.394(6) . ?
C11 C16 1.393(6) . ?
C12 C13 1.402(5) . ?
C12 C17 1.485(6) . ?
C13 H13 0.9500 . ?
C13 C14 1.374(8) . ?
C14 C15 1.386(8) . ?
C14 C18 1.516(6) . ?
C15 H15 0.9500 . ?
C15 C16 1.401(5) . ?
C16 C19 1.506(7) . ?
C17 H17A 0.9800 . ?
C17 H17B 0.9800 . ?
C17 H17C 0.9800 . ?
C18 H18A 0.9800 . ?
C18 H18B 0.9800 . ?
C18 H18C 0.9800 . ?
C19 H19A 0.9800 . ?
C19 H19B 0.9800 . ?
C19 H19C 0.9800 . ?
C20 H20 1.0000 . ?
C20 C21 1.527(5) . ?
C20 C27 1.517(4) . ?
C21 C22 1.393(7) . ?
C21 C26 1.381(6) . ?
C22 H22 0.9500 . ?
C22 C23 1.384(7) . ?
C23 H23 0.9500 . ?
C23 C24 1.360(8) . ?
C24 H24 0.9500 . ?
C24 C25 1.379(9) . ?
C25 H25 0.9500 . ?
C25 C26 1.374(8) . ?
C26 H26 0.9500 . ?
C27 C28 1.392(5) . ?
C27 C32 1.382(5) . ?
C28 H28 0.9500 . ?
C28 C29 1.384(5) . ?
C29 H29 0.9500 . ?
C29 C30 1.381(6) . ?
C30 H30 0.9500 . ?
C30 C31 1.392(6) . ?
C31 H31 0.9500 . ?
C31 C32 1.384(5) . ?
C32 H32 0.9500 . ?
C33 H33 1.0000 . ?
C33 C34 1.519(4) . ?
C33 C40 1.515(5) . ?
C34 C35 1.392(5) . ?
C34 C39 1.393(5) . ?
C35 H35 0.9500 . ?
C35 C36 1.386(5) . ?
C36 H36 0.9500 . ?
C36 C37 1.371(6) . ?
C37 H37 0.9500 . ?
C37 C38 1.394(6) . ?
C38 H38 0.9500 . ?
C38 C39 1.384(6) . ?
C39 H39 0.9500 . ?
C40 C41 1.398(5) . ?
C40 C45 1.393(5) . ?
C41 H41 0.9500 . ?
C41 C42 1.396(5) . ?
C42 H42 0.9500 . ?
C42 C43 1.383(6) . ?
C43 H43 0.9500 . ?
C43 C44 1.379(7) . ?
C44 H44 0.9500 . ?
C44 C45 1.388(6) . ?
C45 H45 0.9500 . ?
C71 C72 1.3900 . ?
C71 C76 1.3900 . ?
C71 C77 1.375(11) . ?
C72 H72 0.9500 . ?
C72 C73 1.3900 . ?
C73 H73 0.9500 . ?
C73 C74 1.3900 . ?
C74 H74 0.9500 . ?
C74 C75 1.3900 . ?
C75 H75 0.9500 . ?
C75 C76 1.3900 . ?
C76 H76 0.9500 . ?
C77 H77A 0.9800 . ?
C77 H77B 0.9800 . ?
C77 H77C 0.9800 . ?
S1A C61A 1.8220 . ?
S1A O1A 1.4393 . ?
S1A O2A 1.4389 . ?
S1A O3A 1.4389 . ?
C61A F1A 1.3322 . ?
C61A F2A 1.3323 . ?
C61A F3A 1.3319 . ?
S1B C61B 1.8217 . ?
S1B O1B 1.4389 . ?
S1B O2B 1.4391 . ?
S1B O3B 1.4391 . ?
C61B F1B 1.3324 . ?
C61B F2B 1.3320 . ?
C61B F3B 1.3319 . ?

loop_
_geom_angle_atom_site_label_1
_geom_angle_atom_site_label_2
_geom_angle_atom_site_label_3
_geom_angle
_geom_angle_site_symmetry_1
_geom_angle_site_symmetry_3
_geom_angle_publ_flag
N2 P1 P2 86.39(9) . . ?
N3 P1 P2 42.38(9) . . ?
N3 P1 N2 97.02(13) . . ?
N3 P1 N4 80.66(13) . . ?
N4 P1 P2 42.10(9) . . ?
N4 P1 N2 98.47(13) . . ?
N1 P2 P1 86.91(9) . . ?
N3 P2 P1 41.99(9) . . ?
N3 P2 N1 98.88(13) . . ?
N4 P2 P1 42.15(9) . . ?
N4 P2 N1 97.32(13) . . ?
N4 P2 N3 80.34(14) . . ?
C1 N1 P2 122.0(2) . . ?
C1 N1 C2 120.5(3) . . ?
C2 N1 P2 117.4(2) . . ?
C1 N2 P1 121.9(2) . . ?
C1 N2 C11 120.8(3) . . ?
C11 N2 P1 116.8(2) . . ?
P1 N3 P2 95.63(14) . . ?
C20 N3 P1 128.7(2) . . ?
C20 N3 P2 129.8(2) . . ?
P2 N4 P1 95.75(14) . . ?
C33 N4 P1 129.3(2) . . ?
C33 N4 P2 128.9(2) . . ?
N1 C1 H1 118.7 . . ?
N2 C1 N1 122.7(3) . . ?
N2 C1 H1 118.7 . . ?
C3 C2 N1 120.7(3) . . ?
C3 C2 C7 122.2(3) . . ?
C7 C2 N1 117.1(3) . . ?
C2 C3 C8 122.6(3) . . ?
C4 C3 C2 117.7(3) . . ?
C4 C3 C8 119.7(3) . . ?
C3 C4 H4 119.2 . . ?
C5 C4 C3 121.6(4) . . ?
C5 C4 H4 119.2 . . ?
C4 C5 C9 121.1(5) . . ?
C6 C5 C4 118.9(3) . . ?
C6 C5 C9 119.9(4) . . ?
C5 C6 H6 118.9 . . ?
C5 C6 C7 122.1(3) . . ?
C7 C6 H6 118.9 . . ?
C2 C7 C10 121.8(3) . . ?
C6 C7 C2 117.5(4) . . ?
C6 C7 C10 120.7(3) . . ?
C3 C8 H8A 109.5 . . ?
C3 C8 H8B 109.5 . . ?
C3 C8 H8C 109.5 . . ?
H8A C8 H8B 109.5 . . ?
H8A C8 H8C 109.5 . . ?
H8B C8 H8C 109.5 . . ?
C5 C9 H9A 109.5 . . ?
C5 C9 H9B 109.5 . . ?
C5 C9 H9C 109.5 . . ?
H9A C9 H9B 109.5 . . ?
H9A C9 H9C 109.5 . . ?
H9B C9 H9C 109.5 . . ?
C7 C10 H10A 109.5 . . ?
C7 C10 H10B 109.5 . . ?
C7 C10 H10C 109.5 . . ?
H10A C10 H10B 109.5 . . ?
H10A C10 H10C 109.5 . . ?
H10B C10 H10C 109.5 . . ?
C12 C11 N2 117.5(3) . . ?
C16 C11 N2 119.7(3) . . ?
C16 C11 C12 122.7(3) . . ?
C11 C12 C13 116.6(4) . . ?
C11 C12 C17 122.5(3) . . ?
C13 C12 C17 120.9(4) . . ?
C12 C13 H13 118.5 . . ?
C14 C13 C12 123.1(5) . . ?
C14 C13 H13 118.5 . . ?
C13 C14 C15 118.2(4) . . ?
C13 C14 C18 121.2(6) . . ?
C15 C14 C18 120.6(6) . . ?
C14 C15 H15 119.1 . . ?
C14 C15 C16 121.9(5) . . ?
C16 C15 H15 119.1 . . ?
C11 C16 C15 117.5(4) . . ?
C11 C16 C19 124.1(3) . . ?
C15 C16 C19 118.2(4) . . ?
C12 C17 H17A 109.5 . . ?
C12 C17 H17B 109.5 . . ?
C12 C17 H17C 109.5 . . ?
H17A C17 H17B 109.5 . . ?
H17A C17 H17C 109.5 . . ?
H17B C17 H17C 109.5 . . ?
C14 C18 H18A 109.5 . . ?
C14 C18 H18B 109.5 . . ?
C14 C18 H18C 109.5 . . ?
H18A C18 H18B 109.5 . . ?
H18A C18 H18C 109.5 . . ?
H18B C18 H18C 109.5 . . ?
C16 C19 H19A 109.5 . . ?
C16 C19 H19B 109.5 . . ?
C16 C19 H19C 109.5 . . ?
H19A C19 H19B 109.5 . . ?
H19A C19 H19C 109.5 . . ?
H19B C19 H19C 109.5 . . ?
N3 C20 H20 108.6 . . ?
N3 C20 C21 108.6(3) . . ?
N3 C20 C27 110.7(3) . . ?
C21 C20 H20 108.6 . . ?
C27 C20 H20 108.6 . . ?
C27 C20 C21 111.7(3) . . ?
C22 C21 C20 121.3(3) . . ?
C26 C21 C20 119.4(4) . . ?
C26 C21 C22 119.3(4) . . ?
C21 C22 H22 120.0 . . ?
C23 C22 C21 120.0(4) . . ?
C23 C22 H22 120.0 . . ?
C22 C23 H23 119.8 . . ?
C24 C23 C22 120.5(6) . . ?
C24 C23 H23 119.8 . . ?
C23 C24 H24 120.3 . . ?
C23 C24 C25 119.4(5) . . ?
C25 C24 H24 120.3 . . ?
C24 C25 H25 119.4 . . ?
C26 C25 C24 121.2(5) . . ?
C26 C25 H25 119.4 . . ?
C21 C26 H26 120.2 . . ?
C25 C26 C21 119.5(5) . . ?
C25 C26 H26 120.2 . . ?
C28 C27 C20 118.4(3) . . ?
C32 C27 C20 121.9(3) . . ?
C32 C27 C28 119.7(3) . . ?
C27 C28 H28 120.0 . . ?
C29 C28 C27 120.0(4) . . ?
C29 C28 H28 120.0 . . ?
C28 C29 H29 119.8 . . ?
C30 C29 C28 120.4(4) . . ?
C30 C29 H29 119.8 . . ?
C29 C30 H30 120.2 . . ?
C29 C30 C31 119.6(4) . . ?
C31 C30 H30 120.2 . . ?
C30 C31 H31 119.9 . . ?
C32 C31 C30 120.2(4) . . ?
C32 C31 H31 119.9 . . ?
C27 C32 C31 120.2(4) . . ?
C27 C32 H32 119.9 . . ?
C31 C32 H32 119.9 . . ?
N4 C33 H33 108.6 . . ?
N4 C33 C34 109.6(3) . . ?
N4 C33 C40 109.8(3) . . ?
C34 C33 H33 108.6 . . ?
C40 C33 H33 108.6 . . ?
C40 C33 C34 111.7(3) . . ?
C35 C34 C33 118.9(3) . . ?
C35 C34 C39 119.7(3) . . ?
C39 C34 C33 121.4(3) . . ?
C34 C35 H35 120.0 . . ?
C36 C35 C34 119.9(3) . . ?
C36 C35 H35 120.0 . . ?
C35 C36 H36 119.8 . . ?
C37 C36 C35 120.3(4) . . ?
C37 C36 H36 119.8 . . ?
C36 C37 H37 119.9 . . ?
C36 C37 C38 120.2(4) . . ?
C38 C37 H37 119.9 . . ?
C37 C38 H38 120.0 . . ?
C39 C38 C37 120.0(4) . . ?
C39 C38 H38 120.0 . . ?
C34 C39 H39 120.1 . . ?
C38 C39 C34 119.9(4) . . ?
C38 C39 H39 120.1 . . ?
C41 C40 C33 122.0(3) . . ?
C45 C40 C33 119.1(3) . . ?
C45 C40 C41 118.8(3) . . ?
C40 C41 H41 120.1 . . ?
C42 C41 C40 119.8(4) . . ?
C42 C41 H41 120.1 . . ?
C41 C42 H42 119.8 . . ?
C43 C42 C41 120.4(4) . . ?
C43 C42 H42 119.8 . . ?
C42 C43 H43 120.0 . . ?
C44 C43 C42 120.0(4) . . ?
C44 C43 H43 120.0 . . ?
C43 C44 H44 120.0 . . ?
C43 C44 C45 120.0(4) . . ?
C45 C44 H44 120.0 . . ?
C40 C45 H45 119.5 . . ?
C44 C45 C40 120.9(4) . . ?
C44 C45 H45 119.5 . . ?
C72 C71 C76 120.0 . . ?
C77 C71 C72 120.6(7) . . ?
C77 C71 C76 119.3(7) . . ?
C71 C72 H72 120.0 . . ?
C73 C72 C71 120.0 . . ?
C73 C72 H72 120.0 . . ?
C72 C73 H73 120.0 . . ?
C72 C73 C74 120.0 . . ?
C74 C73 H73 120.0 . . ?
C73 C74 H74 120.0 . . ?
C75 C74 C73 120.0 . . ?
C75 C74 H74 120.0 . . ?
C74 C75 H75 120.0 . . ?
C74 C75 C76 120.0 . . ?
C76 C75 H75 120.0 . . ?
C71 C76 H76 120.0 . . ?
C75 C76 C71 120.0 . . ?
C75 C76 H76 120.0 . . ?
C71 C77 H77A 109.5 . . ?
C71 C77 H77B 109.5 . . ?
C71 C77 H77C 109.5 . . ?
H77A C77 H77B 109.5 . . ?
H77A C77 H77C 109.5 . . ?
H77B C77 H77C 109.5 . . ?
O1A S1A C61A 104.5 . . ?
O2A S1A C61A 97.3 . . ?
O2A S1A O1A 115.0 . . ?
O3A S1A C61A 107.5 . . ?
O3A S1A O1A 115.0 . . ?
O3A S1A O2A 115.0 . . ?
F1A C61A S1A 111.9 . . ?
F1A C61A F2A 107.0 . . ?
F2A C61A S1A 111.8 . . ?
F3A C61A S1A 111.9 . . ?
F3A C61A F1A 107.0 . . ?
F3A C61A F2A 107.0 . . ?
O1B S1B C61B 104.5 . . ?
O1B S1B O2B 115.0 . . ?
O1B S1B O3B 115.0 . . ?
O2B S1B C61B 97.3 . . ?
O2B S1B O3B 115.0 . . ?
O3B S1B C61B 107.5 . . ?
F1B C61B S1B 111.8 . . ?
F2B C61B S1B 111.8 . . ?
F2B C61B F1B 107.0 . . ?
F3B C61B S1B 111.9 . . ?
F3B C61B F1B 107.0 . . ?
F3B C61B F2B 107.0 . . ?

loop_
_geom_torsion_atom_site_label_1
_geom_torsion_atom_site_label_2
_geom_torsion_atom_site_label_3
_geom_torsion_atom_site_label_4
_geom_torsion
_geom_torsion_site_symmetry_1
_geom_torsion_site_symmetry_2
_geom_torsion_site_symmetry_3
_geom_torsion_site_symmetry_4
_geom_torsion_publ_flag
P1 P2 N1 C1 -2.3(2) . . . . ?
P1 P2 N1 C2 174.9(2) . . . . ?
P1 P2 N3 C20 154.1(4) . . . . ?
P1 P2 N4 C33 -154.0(4) . . . . ?
P1 N2 C1 N1 2.3(4) . . . . ?
P1 N2 C11 C12 63.9(4) . . . . ?
P1 N2 C11 C16 -112.9(3) . . . . ?
P1 N3 C20 C21 -34.4(4) . . . . ?
P1 N3 C20 C27 -157.4(3) . . . . ?
P1 N4 C33 C34 54.2(4) . . . . ?
P1 N4 C33 C40 177.2(2) . . . . ?
P2 P1 N2 C1 -3.0(2) . . . . ?
P2 P1 N2 C11 169.2(2) . . . . ?
P2 P1 N3 C20 -154.5(4) . . . . ?
P2 P1 N4 C33 153.9(4) . . . . ?
P2 N1 C1 N2 0.8(4) . . . . ?
P2 N1 C2 C3 -111.1(3) . . . . ?
P2 N1 C2 C7 66.9(3) . . . . ?
P2 N3 C20 C21 179.5(2) . . . . ?
P2 N3 C20 C27 56.5(4) . . . . ?
P2 N4 C33 C34 -160.1(2) . . . . ?
P2 N4 C33 C40 -37.1(4) . . . . ?
N1 P2 N3 P1 -75.21(14) . . . . ?
N1 P2 N3 C20 78.9(3) . . . . ?
N1 P2 N4 P1 77.12(14) . . . . ?
N1 P2 N4 C33 -76.9(3) . . . . ?
N1 C2 C3 C4 176.6(3) . . . . ?
N1 C2 C3 C8 -4.8(5) . . . . ?
N1 C2 C7 C6 -175.7(3) . . . . ?
N1 C2 C7 C10 5.8(5) . . . . ?
N2 P1 N3 P2 76.75(14) . . . . ?
N2 P1 N3 C20 -77.7(3) . . . . ?
N2 P1 N4 P2 -74.93(14) . . . . ?
N2 P1 N4 C33 78.9(3) . . . . ?
N2 C11 C12 C13 -175.0(3) . . . . ?
N2 C11 C12 C17 6.9(5) . . . . ?
N2 C11 C16 C15 174.7(3) . . . . ?
N2 C11 C16 C19 -9.0(6) . . . . ?
N3 P1 N2 C1 -44.1(3) . . . . ?
N3 P1 N2 C11 128.1(2) . . . . ?
N3 P1 N4 P2 20.84(14) . . . . ?
N3 P1 N4 C33 174.7(3) . . . . ?
N3 P2 N1 C1 38.1(3) . . . . ?
N3 P2 N1 C2 -144.7(2) . . . . ?
N3 P2 N4 P1 -20.70(13) . . . . ?
N3 P2 N4 C33 -174.7(3) . . . . ?
N3 C20 C21 C22 -50.5(4) . . . . ?
N3 C20 C21 C26 130.8(4) . . . . ?
N3 C20 C27 C28 -147.0(3) . . . . ?
N3 C20 C27 C32 33.2(5) . . . . ?
N4 P1 N2 C1 37.5(3) . . . . ?
N4 P1 N2 C11 -150.3(2) . . . . ?
N4 P1 N3 P2 -20.73(14) . . . . ?
N4 P1 N3 C20 -175.2(3) . . . . ?
N4 P2 N1 C1 -43.2(3) . . . . ?
N4 P2 N1 C2 134.0(2) . . . . ?
N4 P2 N3 P1 20.77(14) . . . . ?
N4 P2 N3 C20 174.9(3) . . . . ?
N4 C33 C34 C35 -140.5(3) . . . . ?
N4 C33 C34 C39 41.3(4) . . . . ?
N4 C33 C40 C41 -44.5(4) . . . . ?
N4 C33 C40 C45 138.4(3) . . . . ?
C1 N1 C2 C3 66.2(4) . . . . ?
C1 N1 C2 C7 -115.8(3) . . . . ?
C1 N2 C11 C12 -123.8(4) . . . . ?
C1 N2 C11 C16 59.4(4) . . . . ?
C2 N1 C1 N2 -176.3(3) . . . . ?
C2 C3 C4 C5 -0.7(5) . . . . ?
C3 C2 C7 C6 2.2(5) . . . . ?
C3 C2 C7 C10 -176.2(3) . . . . ?
C3 C4 C5 C6 1.7(6) . . . . ?
C3 C4 C5 C9 179.7(4) . . . . ?
C4 C5 C6 C7 -0.6(6) . . . . ?
C5 C6 C7 C2 -1.2(5) . . . . ?
C5 C6 C7 C10 177.2(4) . . . . ?
C7 C2 C3 C4 -1.2(5) . . . . ?
C7 C2 C3 C8 177.3(3) . . . . ?
C8 C3 C4 C5 -179.3(3) . . . . ?
C9 C5 C6 C7 -178.7(4) . . . . ?
C11 N2 C1 N1 -169.6(3) . . . . ?
C11 C12 C13 C14 -0.2(6) . . . . ?
C12 C11 C16 C15 -1.9(6) . . . . ?
C12 C11 C16 C19 174.4(4) . . . . ?
C12 C13 C14 C15 -1.0(6) . . . . ?
C12 C13 C14 C18 179.9(4) . . . . ?
C13 C14 C15 C16 0.7(6) . . . . ?
C14 C15 C16 C11 0.7(6) . . . . ?
C14 C15 C16 C19 -175.8(4) . . . . ?
C16 C11 C12 C13 1.7(6) . . . . ?
C16 C11 C12 C17 -176.4(4) . . . . ?
C17 C12 C13 C14 177.9(4) . . . . ?
C18 C14 C15 C16 179.8(4) . . . . ?
C20 C21 C22 C23 -179.2(4) . . . . ?
C20 C21 C26 C25 178.2(5) . . . . ?
C20 C27 C28 C29 -178.1(4) . . . . ?
C20 C27 C32 C31 178.2(4) . . . . ?
C21 C20 C27 C28 91.8(4) . . . . ?
C21 C20 C27 C32 -88.0(4) . . . . ?
C21 C22 C23 C24 0.2(9) . . . . ?
C22 C21 C26 C25 -0.6(8) . . . . ?
C22 C23 C24 C25 1.3(10) . . . . ?
C23 C24 C25 C26 -2.4(12) . . . . ?
C24 C25 C26 C21 2.0(11) . . . . ?
C26 C21 C22 C23 -0.5(7) . . . . ?
C27 C20 C21 C22 71.9(5) . . . . ?
C27 C20 C21 C26 -106.8(4) . . . . ?
C27 C28 C29 C30 -1.0(7) . . . . ?
C28 C27 C32 C31 -1.6(6) . . . . ?
C28 C29 C30 C31 0.1(7) . . . . ?
C29 C30 C31 C32 0.0(8) . . . . ?
C30 C31 C32 C27 0.7(7) . . . . ?
C32 C27 C28 C29 1.7(6) . . . . ?
C33 C34 C35 C36 -179.4(3) . . . . ?
C33 C34 C39 C38 179.5(4) . . . . ?
C33 C40 C41 C42 -178.7(3) . . . . ?
C33 C40 C45 C44 178.0(3) . . . . ?
C34 C33 C40 C41 77.3(4) . . . . ?
C34 C33 C40 C45 -99.8(4) . . . . ?
C34 C35 C36 C37 -0.3(6) . . . . ?
C35 C34 C39 C38 1.3(6) . . . . ?
C35 C36 C37 C38 1.6(7) . . . . ?
C36 C37 C38 C39 -1.4(7) . . . . ?
C37 C38 C39 C34 -0.1(7) . . . . ?
C39 C34 C35 C36 -1.1(6) . . . . ?
C40 C33 C34 C35 97.6(4) . . . . ?
C40 C33 C34 C39 -80.6(4) . . . . ?
C40 C41 C42 C43 1.5(6) . . . . ?
C41 C40 C45 C44 0.7(5) . . . . ?
C41 C42 C43 C44 -0.5(6) . . . . ?
C42 C43 C44 C45 -0.4(6) . . . . ?
C43 C44 C45 C40 0.2(6) . . . . ?
C45 C40 C41 C42 -1.6(5) . . . . ?
C71 C72 C73 C74 0.0 . . . . ?
C72 C71 C76 C75 0.0 . . . . ?
C72 C73 C74 C75 0.0 . . . . ?
C73 C74 C75 C76 0.0 . . . . ?
C74 C75 C76 C71 0.0 . . . . ?
C76 C71 C72 C73 0.0 . . . . ?
C77 C71 C72 C73 -176.4(7) . . . . ?
C77 C71 C76 C75 176.4(7) . . . . ?
O1A S1A C61A F1A -60.0 . . . . ?
O1A S1A C61A F2A 60.0 . . . . ?
O1A S1A C61A F3A -180.0 . . . . ?
O2A S1A C61A F1A 58.3 . . . . ?
O2A S1A C61A F2A 178.2 . . . . ?
O2A S1A C61A F3A -61.8 . . . . ?
O3A S1A C61A F1A 177.4 . . . . ?
O3A S1A C61A F2A -62.6 . . . . ?
O3A S1A C61A F3A 57.4 . . . . ?
O1B S1B C61B F1B -60.0 . . . . ?
O1B S1B C61B F2B 60.0 . . . . ?
O1B S1B C61B F3B 180.0 . . . . ?
O2B S1B C61B F1B 58.3 . . . . ?
O2B S1B C61B F2B 178.2 . . . . ?
O2B S1B C61B F3B -61.7 . . . . ?
O3B S1B C61B F1B 177.4 . . . . ?
O3B S1B C61B F2B -62.6 . . . . ?
O3B S1B C61B F3B 57.4 . . . . ?

_iucr_refine_instructions_details 
;
TITL ga_tro112 - #2248 - in Cc - superflip - nova
CELL 1.54184 24.058984 12.604449 17.266459 90 109.8994 90
ZERR 4 0.00014 0.000058 0.000089 0 0.0006 0
LATT -7
SYMM +X,-Y,0.5+Z

SFAC C H F N O P S
UNIT 212 212 12 16 12 8 4
SADI C77 C72 C77 C76
CHIV 0 C71
SIMU 0.02 0.04 1 $S $F $O C61A C61B
RIGU $S $F $O C61A C61B

L.S. 10
PLAN  27
SIZE 0.1 0.1 0.1
TEMP -153.14
BOND $H
CONF
HTAB
MORE -1
fmap 2
acta
REM <HKL>/struk/ga/ga_tro112/ga_tro112.hkl</HKL>

WGHT    0.067700    4.720600
FVAR       2.40604   0.62364
P1    6    0.545032    0.787845    0.338230    11.00000    0.01781    0.03283 =
         0.03318    0.00560    0.00602    0.00082
P2    6    0.654138    0.742720    0.385261    11.00000    0.01791    0.02431 =
         0.02455    0.00089    0.00173    0.00227
N1    4    0.647797    0.748687    0.277093    11.00000    0.01965    0.02345 =
         0.02461   -0.00042    0.00208    0.00016
N2    4    0.547130    0.784094    0.232913    11.00000    0.01770    0.02942 =
         0.03155    0.00684    0.00106   -0.00087
N3    4    0.588664    0.679763    0.374495    11.00000    0.02061    0.02804 =
         0.02979    0.00697    0.00301   -0.00178
N4    4    0.611008    0.850355    0.385176    11.00000    0.01956    0.02637 =
         0.03119   -0.00149    0.00711    0.00293
C1    1    0.596769    0.767336    0.217961    11.00000    0.02089    0.02512 =
         0.02528    0.00190    0.00257   -0.00079
AFIX  43
H1    2    0.595774    0.768738    0.162494    11.00000   -1.20000
AFIX   0
C2    1    0.701441    0.737050    0.257918    11.00000    0.01767    0.02982 =
         0.02395   -0.00530    0.00115    0.00308
C3    1    0.724797    0.822677    0.227791    11.00000    0.01805    0.03404 =
         0.03190   -0.00803    0.00741   -0.00112
C4    1    0.778315    0.807408    0.214801    11.00000    0.02315    0.04646 =
         0.04676   -0.01640    0.01252   -0.00784
AFIX  43
H4    2    0.794849    0.864239    0.193715    11.00000   -1.20000
AFIX   0
C5    1    0.808157    0.710822    0.231987    11.00000    0.01831    0.06376 =
         0.05137   -0.02215    0.00680    0.00326
C6    1    0.783213    0.627906    0.260500    11.00000    0.02589    0.04807 =
         0.04348   -0.01152    0.00147    0.01632
AFIX  43
H6    2    0.803363    0.561817    0.271675    11.00000   -1.20000
AFIX   0
C7    1    0.729457    0.637775    0.273475    11.00000    0.03296    0.03350 =
         0.02622   -0.00619    0.00387    0.00735
C8    1    0.693779    0.928297    0.207374    11.00000    0.03488    0.03161 =
         0.04772    0.00102    0.02280   -0.00061
AFIX 137
H8A   2    0.665513    0.926557    0.150977    11.00000   -1.50000
H8B   2    0.722974    0.984344    0.212038    11.00000   -1.50000
H8C   2    0.672694    0.942623    0.245839    11.00000   -1.50000
AFIX   0
C9    1    0.866170    0.695006    0.217259    11.00000    0.02761    0.09479 =
         0.11754   -0.03088    0.03260    0.00480
AFIX 137
H9A   2    0.863636    0.726957    0.164420    11.00000   -1.50000
H9B   2    0.874289    0.618937    0.216137    11.00000   -1.50000
H9C   2    0.898122    0.728889    0.261689    11.00000   -1.50000
AFIX   0
C10   1    0.702410    0.544960    0.300770    11.00000    0.06391    0.03087 =
         0.04825    0.00378    0.02244    0.01679
AFIX 137
H10A  2    0.702611    0.557209    0.356914    11.00000   -1.50000
H10B  2    0.725235    0.480899    0.299757    11.00000   -1.50000
H10C  2    0.661605    0.535766    0.263582    11.00000   -1.50000
AFIX   0
C11   1    0.490479    0.786619    0.166000    11.00000    0.01638    0.04502 =
         0.03194    0.01613   -0.00215   -0.00719
C12   1    0.455894    0.877428    0.157991    11.00000    0.01811    0.05527 =
         0.04788    0.02457    0.00666    0.00250
C13   1    0.399581    0.874924    0.097491    11.00000    0.01858    0.08429 =
         0.06178    0.04353    0.00509    0.00638
AFIX  43
H13   2    0.374991    0.935645    0.090775    11.00000   -1.20000
AFIX   0
C14   1    0.378275    0.788718    0.047427    11.00000    0.02522    0.09249 =
         0.04681    0.03651   -0.00572   -0.02379
C15   1    0.414715    0.700965    0.056693    11.00000    0.04279    0.07056 =
         0.03514    0.02286   -0.01062   -0.02884
AFIX  43
H15   2    0.400706    0.641138    0.022068    11.00000   -1.20000
AFIX   0
C16   1    0.471601    0.697991    0.115654    11.00000    0.03725    0.04606 =
         0.03461    0.01507   -0.00671   -0.01827
C17   1    0.477511    0.974008    0.208543    11.00000    0.03388    0.04478 =
         0.06576    0.01815    0.01390    0.01515
AFIX 137
H17A  2    0.479884    0.960239    0.265442    11.00000   -1.50000
H17B  2    0.450123    1.032820    0.186038    11.00000   -1.50000
H17C  2    0.516791    0.992699    0.207509    11.00000   -1.50000
AFIX   0
C18   1    0.316981    0.789598   -0.017120    11.00000    0.03464    0.14667 =
         0.06722    0.05802   -0.01831   -0.03100
AFIX 137
H18A  2    0.288031    0.766580    0.007885    11.00000   -1.50000
H18B  2    0.315944    0.741175   -0.061997    11.00000   -1.50000
H18C  2    0.307343    0.861607   -0.038975    11.00000   -1.50000
AFIX   0
C19   1    0.509653    0.602552    0.117480    11.00000    0.07095    0.03963 =
         0.04027    0.00292   -0.01964   -0.01038
AFIX 137
H19A  2    0.534435    0.616437    0.083798    11.00000   -1.50000
H19B  2    0.484403    0.540893    0.095455    11.00000   -1.50000
H19C  2    0.534889    0.588200    0.174375    11.00000   -1.50000
AFIX   0
C20   1    0.573198    0.567026    0.361270    11.00000    0.02966    0.02994 =
         0.02611    0.00370    0.00221   -0.00580
AFIX  13
H20   2    0.576533    0.544889    0.307408    11.00000   -1.20000
AFIX   0
C21   1    0.509111    0.552852    0.356717    11.00000    0.02988    0.03470 =
         0.03748    0.00945    0.00074   -0.00822
C22   1    0.488937    0.594792    0.416947    11.00000    0.03971    0.07613 =
         0.04193    0.00217    0.01096   -0.02060
AFIX  43
H22   2    0.515086    0.633844    0.461610    11.00000   -1.20000
AFIX   0
C23   1    0.430782    0.579571    0.411731    11.00000    0.04166    0.09653 =
         0.06675    0.00841    0.02003   -0.02000
AFIX  43
H23   2    0.417153    0.608452    0.452847    11.00000   -1.20000
AFIX   0
C24   1    0.393034    0.523569    0.348166    11.00000    0.03815    0.08862 =
         0.09843   -0.00664    0.02169   -0.02155
AFIX  43
H24   2    0.352949    0.514446    0.344142    11.00000   -1.20000
AFIX   0
C25   1    0.413448    0.480127    0.289587    11.00000    0.04239    0.09982 =
         0.11946   -0.04436    0.00592   -0.03856
AFIX  43
H25   2    0.387450    0.438751    0.246359    11.00000   -1.20000
AFIX   0
C26   1    0.470678    0.495561    0.292571    11.00000    0.04478    0.06976 =
         0.07415   -0.02718    0.01022   -0.01680
AFIX  43
H26   2    0.483710    0.467006    0.250781    11.00000   -1.20000
AFIX   0
C27   1    0.615160    0.499864    0.429034    11.00000    0.02886    0.03053 =
         0.02925    0.00532    0.00262   -0.00305
C28   1    0.629012    0.398473    0.409316    11.00000    0.04336    0.02773 =
         0.03599    0.00206    0.00488   -0.00189
AFIX  43
H28   2    0.613256    0.373703    0.354156    11.00000   -1.20000
AFIX   0
C29   1    0.665725    0.333757    0.470038    11.00000    0.05299    0.03026 =
         0.05403    0.00617    0.01085    0.00568
AFIX  43
H29   2    0.674608    0.264194    0.456559    11.00000   -1.20000
AFIX   0
C30   1    0.689528    0.369749    0.550146    11.00000    0.05606    0.04127 =
         0.04586    0.01450    0.00256    0.01043
AFIX  43
H30   2    0.714780    0.325216    0.591716    11.00000   -1.20000
AFIX   0
C31   1    0.676287    0.471668    0.569592    11.00000    0.06040    0.04715 =
         0.02995    0.00673   -0.00004    0.00374
AFIX  43
H31   2    0.692553    0.496816    0.624593    11.00000   -1.20000
AFIX   0
C32   1    0.639472    0.536470    0.508973    11.00000    0.04948    0.03333 =
         0.02916    0.00371    0.00924    0.00436
AFIX  43
H32   2    0.630894    0.606275    0.522345    11.00000   -1.20000
AFIX   0
C33   1    0.625668    0.963754    0.385896    11.00000    0.02488    0.02721 =
         0.03203    0.00240    0.01253    0.00311
AFIX  13
H33   2    0.620800    0.986099    0.328383    11.00000   -1.20000
AFIX   0
C34   1    0.583359    1.028020    0.415497    11.00000    0.02473    0.02953 =
         0.03218    0.00033    0.01119    0.00357
C35   1    0.562478    1.124579    0.377545    11.00000    0.03541    0.03005 =
         0.04387    0.00372    0.01771    0.00606
AFIX  43
H35   2    0.574408    1.148985    0.333549    11.00000   -1.20000
AFIX   0
C36   1    0.524268    1.185050    0.404026    11.00000    0.04337    0.03273 =
         0.05424    0.00017    0.01749    0.01326
AFIX  43
H36   2    0.510216    1.251074    0.378250    11.00000   -1.20000
AFIX   0
C37   1    0.506644    1.150077    0.467230    11.00000    0.03894    0.05300 =
         0.05653   -0.00599    0.02539    0.01444
AFIX  43
H37   2    0.479684    1.191066    0.484179    11.00000   -1.20000
AFIX   0
C38   1    0.528192    1.054526    0.506666    11.00000    0.05366    0.05607 =
         0.05155    0.00421    0.03438    0.01106
AFIX  43
H38   2    0.516593    1.031203    0.551229    11.00000   -1.20000
AFIX   0
C39   1    0.566479    0.993652    0.480896    11.00000    0.04074    0.04188 =
         0.04262    0.00520    0.02212    0.01092
AFIX  43
H39   2    0.581225    0.928540    0.507756    11.00000   -1.20000
AFIX   0
C40   1    0.689417    0.981610    0.439652    11.00000    0.02622    0.02578 =
         0.03804   -0.00528    0.01451    0.00229
C41   1    0.713844    0.933680    0.516850    11.00000    0.03225    0.03383 =
         0.03788   -0.00551    0.00925   -0.00232
AFIX  43
H41   2    0.690591    0.887221    0.536625    11.00000   -1.20000
AFIX   0
C42   1    0.772498    0.954253    0.564819    11.00000    0.03831    0.04827 =
         0.03840   -0.00940    0.00284    0.00310
AFIX  43
H42   2    0.789357    0.920351    0.616710    11.00000   -1.20000
AFIX   0
C43   1    0.806220    1.023694    0.537264    11.00000    0.02358    0.04918 =
         0.06365   -0.02204    0.00952   -0.00405
AFIX  43
H43   2    0.846014    1.037764    0.570396    11.00000   -1.20000
AFIX   0
C44   1    0.782088    1.072508    0.461707    11.00000    0.03754    0.04559 =
         0.06201   -0.00628    0.02443   -0.00886
AFIX  43
H44   2    0.805174    1.120531    0.442935    11.00000   -1.20000
AFIX   0
C45   1    0.724072    1.051442    0.413118    11.00000    0.03157    0.03737 =
         0.04592   -0.00073    0.01929   -0.00095
AFIX  43
H45   2    0.707766    1.085115    0.361039    11.00000   -1.20000
AFIX  66

C71   1    0.315375    0.805483    0.297347    11.00000    0.09907    0.07095 =
         0.10665    0.00178    0.02719    0.01516
C72   1    0.289624    0.814557    0.357925    11.00000    0.12020    0.06443 =
         0.11841    0.04343    0.08357    0.04301
AFIX  43
H72   2    0.250769    0.788484    0.348058    11.00000   -1.20000
AFIX  65
C73   1    0.320725    0.861780    0.432941    11.00000    0.06562    0.11695 =
         0.16001    0.01044    0.01274   -0.00064
AFIX  43
H73   2    0.303125    0.867982    0.474343    11.00000   -1.20000
AFIX  65
C74   1    0.377576    0.899929    0.447379    11.00000    0.09816    0.17513 =
         0.10865   -0.04966    0.01451    0.02284
AFIX  43
H74   2    0.398832    0.932204    0.498649    11.00000   -1.20000
AFIX  65
C75   1    0.403328    0.890855    0.386802    11.00000    0.10606    0.13997 =
         0.11415   -0.03363    0.04599    0.01200
AFIX  43
H75   2    0.442183    0.916929    0.396670    11.00000   -1.20000
AFIX  65
C76   1    0.372228    0.843633    0.311786    11.00000    0.04996    0.07673 =
         0.15612    0.00011    0.03767    0.00121
AFIX  43
H76   2    0.389827    0.837431    0.270384    11.00000   -1.20000
AFIX   0
C77   1    0.283971    0.764316    0.221255    11.00000    0.24397    0.11600 =
         0.11843   -0.03707   -0.01160    0.05396
AFIX 137
H77A  2    0.288484    0.686998    0.222518    11.00000   -1.50000
H77B  2    0.298976    0.794232    0.179812    11.00000   -1.50000
H77C  2    0.242071    0.782375    0.207200    11.00000   -1.50000
AFIX   6

PART 1
S1A   7    0.608931    0.794061    0.675290    21.00000    0.04652    0.04820 =
         0.03191    0.00249    0.01686   -0.00047
C61A  1    0.536112    0.732729    0.646023    21.00000    0.08437    0.06087 =
         0.04373   -0.02042    0.03414   -0.04296
F1A   3    0.498270    0.776678    0.578424    21.00000    0.07148    0.16549 =
         0.05006   -0.01093    0.00424   -0.05360
F2A   3    0.538222    0.629509    0.630623    21.00000    0.25877    0.05547 =
         0.12071   -0.04216    0.11791   -0.07436
F3A   3    0.512433    0.741839    0.705104    21.00000    0.09054    0.11205 =
         0.05652   -0.02725    0.04217   -0.06969
O1A   5    0.627650    0.777082    0.605468    21.00000    0.07396    0.04964 =
         0.04240    0.00275    0.03053    0.00514
O2A   5    0.590711    0.900751    0.684230    21.00000    0.08544    0.04668 =
         0.07158   -0.01291    0.04559   -0.01977
O3A   5    0.645483    0.744642    0.750499    21.00000    0.08262    0.13769 =
         0.05417    0.03001    0.03081    0.02590
AFIX   6
PART 0
PART 2
S1B   7    0.593354    0.749979    0.662371   -21.00000    0.08439    0.05890 =
         0.04004    0.00409    0.03449    0.01667
C61B  1    0.513433    0.751059    0.637370   -21.00000    0.10064    0.04585 =
         0.07150   -0.00575    0.04997    0.00558
F1B   3    0.488973    0.838529    0.596610   -21.00000    0.14131    0.07198 =
         0.10637    0.01998    0.05932    0.03681
F2B   3    0.487784    0.668830    0.590299   -21.00000    0.11602    0.07615 =
         0.06786   -0.02704    0.02604    0.01110
F3B   3    0.498313    0.746698    0.704680   -21.00000    0.10317    0.06823 =
         0.07862   -0.02009    0.05681   -0.03103
O1B   5    0.601664    0.755021    0.583771   -21.00000    0.08739    0.04867 =
         0.04699    0.00799    0.03866    0.02636
O2B   5    0.605763    0.846959    0.709122   -21.00000    0.07738    0.11420 =
         0.09966   -0.03861    0.06317   -0.00111
O3B   5    0.615653    0.655309    0.709240   -21.00000    0.16742    0.12276 =
         0.08348    0.07145    0.07693    0.08199
AFIX   0
HKLF 4

REM  ga_tro112 - #2248 - in Cc - superflip - nova
REM R1 =  0.0418 for    8965 Fo > 4sig(Fo)  and  0.0425 for all    9108 data
REM    627 parameters refined using    160 restraints

END

WGHT      0.0677      4.7203

REM No hydrogen bonds found for HTAB generation

REM Highest difference peak  0.603,  deepest hole -0.419,  1-sigma level  0.046
Q1    1   0.3252  0.8006  0.2376  11.00000  0.05    0.60
Q2    1   0.2690  0.7796  0.2540  11.00000  0.05    0.44
Q3    1   0.3657  0.8399  0.3704  11.00000  0.05    0.44
Q4    1   0.3341  0.8223  0.3816  11.00000  0.05    0.43
Q5    1   0.6310  0.8194  0.7334  11.00000  0.05    0.33
Q6    1   0.2900  0.7298  0.2283  11.00000  0.05    0.32
Q7    1   0.6084  0.8948  0.6936  11.00000  0.05    0.32
Q8    1   0.2662  0.7818  0.3151  11.00000  0.05    0.31
Q9    1   0.5934  0.6354  0.6935  11.00000  0.05    0.30
Q10   1   0.3450  0.9011  0.2539  11.00000  0.05    0.26
Q11   1   0.6237  0.7163  0.7343  11.00000  0.05    0.25
Q12   1   0.6497  0.7432  0.3283  11.00000  0.05    0.24
Q13   1   0.3300  0.8450  0.4897  11.00000  0.05    0.21
Q14   1   0.5526  0.7825  0.3935  11.00000  0.05    0.21
Q15   1   0.4113  0.5201  0.3960  11.00000  0.05    0.20
Q16   1   0.4138  0.4713  0.3383  11.00000  0.05    0.20
Q17   1   0.4818  0.4807  0.3415  11.00000  0.05    0.18
Q18   1   0.5010  1.0420  0.4663  11.00000  0.05    0.17
Q19   1   0.3084  0.6752 -0.0281  11.00000  0.05    0.16
Q20   1   0.4622  0.5770  0.2730  11.00000  0.05    0.16
Q21   1   0.5820  0.8409  0.3505  11.00000  0.05    0.16
Q22   1   0.8802  0.7685  0.2231  11.00000  0.05    0.15
Q23   1   0.7777  0.6973  0.1711  11.00000  0.05    0.15
Q24   1   0.3075  0.7638  0.1597  11.00000  0.05    0.15
Q25   1   0.2897  0.8381  0.3456  11.00000  0.05    0.15
Q26   1   0.5390  0.9799  0.4492  11.00000  0.05    0.14
Q27   1   0.3887  0.8604  0.3166  11.00000  0.05    0.14
;
_shelx_res_checksum              50570
loop_
_exptl_crystal_face_index_h
_exptl_crystal_face_index_k
_exptl_crystal_face_index_l
_exptl_crystal_face_perp_dist
_exptl_oxdiff_crystal_face_indexfrac_h
_exptl_oxdiff_crystal_face_indexfrac_k
_exptl_oxdiff_crystal_face_indexfrac_l
_exptl_oxdiff_crystal_face_x
_exptl_oxdiff_crystal_face_y
_exptl_oxdiff_crystal_face_z
8 -6 -6 0.0387 8.0009 -5.9989 -5.9966 0.8497 0.0788 -0.4683
-2 -7 6 0.0253 -1.9932 -6.9968 5.9990 0.6246 0.6396 0.4705
-13 2 -2 0.0686 -13.0017 1.9977 -1.9979 -0.1204 -0.8344 0.5317
-7 -3 10 0.0402 -6.9938 -2.9975 9.9967 0.0570 0.6025 0.7661
7 3 -10 0.0402 6.9938 2.9975 -9.9967 -0.0570 -0.6025 -0.7661
-14 -3 6 0.0535 -13.9953 -2.9991 5.9995 0.2077 -0.0513 0.9756
14 3 -6 0.0535 13.9953 2.9991 -5.9995 -0.2077 0.0513 -0.9756
-5 7 5 0.0312 -5.0020 6.9987 4.9965 -0.9443 -0.0563 0.2609
13 -2 2 0.0686 13.0017 -1.9977 1.9979 0.1204 0.8344 -0.5317

_olex2_submission_special_instructions 'No special instructions were received'
_cell_oxdiff_length_a            24.0580(3)
_cell_oxdiff_length_b            12.60453(16)
_cell_oxdiff_length_c            17.2650(2)
_cell_oxdiff_angle_alpha         90.0283(10)
_cell_oxdiff_angle_beta          109.8808(12)
_cell_oxdiff_angle_gamma         90.0107(11)
_cell_oxdiff_volume              4923.42(11)
_cell_oxdiff_measurement_reflns_used 65923
_diffrn_measurement_specimen_support 'polyimid foil'
####################################################################### 
# 
# This file contains crystal structure data downloaded from the 
# Cambridge Structural Database (CSD) hosted by the Cambridge 
# Crystallographic Data Centre (CCDC).
# 
# Full information about CCDC data access policies and citation 
# guidelines are available at http://www.ccdc.cam.ac.uk/access/V1 
# 
# Audit and citation data items may have been added by the CCDC. 
# Please retain this information to preserve the provenance of 
# this file and to allow appropriate attribution of the data. 
# 
#######################################################################

data_ga_tro107
_database_code_depnum_ccdc_archive 'CCDC 1040125'
_audit_update_record             
;
2014-12-19 deposited with the CCDC.
2015-02-13 downloaded from the CCDC.
;
_audit_creation_date             
;
'Tue Oct 14 17:56:38 2014'
;

_audit_block_code                ga_tro107
_audit_block_refno               2208
_audit_block_usercomment         'tr1475 yellow plate'


_audit_creation_method           
;
Olex2 1.2
(compiled 2014.08.28 svn.r2986 for OlexSys, GUI svn.r4874)
;
_shelxl_version_number           2014/6
_chemical_name_systematic        ?
_chemical_name_common            ?
_chemical_formula_moiety         'C53 H56 Cl Ir N4 P2, 2(C7 H8)'
_chemical_formula_sum            'C67 H72 Cl Ir N4 P2'
_chemical_properties_physical    air-sensitive
_chemical_formula_weight         1222.87
_chemical_melting_point          ?
_exptl_crystal_description       plate
_exptl_crystal_colour            yellow
_diffrn_ambient_temperature      120(1)
_chemical_oxdiff_formula         'C67 H72 Cl1 Ir1 N4 P2'
_chemical_oxdiff_usercomment     'tr1475 yellow plate'
loop_
_atom_type_symbol
_atom_type_description
_atom_type_scat_dispersion_real
_atom_type_scat_dispersion_imag
_atom_type_scat_source
C C 0.0033 0.0016 'International Tables Vol C Tables 4.2.6.8 and 6.1.1.4'
H H 0.0000 0.0000 'International Tables Vol C Tables 4.2.6.8 and 6.1.1.4'
Cl Cl 0.1484 0.1585 'International Tables Vol C Tables 4.2.6.8 and 6.1.1.4'
Ir Ir -1.4442 7.9887 'International Tables Vol C Tables 4.2.6.8 and 6.1.1.4'
N N 0.0061 0.0033 'International Tables Vol C Tables 4.2.6.8 and 6.1.1.4'
P P 0.1023 0.0942 'International Tables Vol C Tables 4.2.6.8 and 6.1.1.4'

_shelx_space_group_comment       
;
The symmetry employed for this shelxl refinement is uniquely defined
by the following loop, which should always be used as a source of
symmetry information in preference to the above space-group names.
They are only intended as comments.
;
_space_group_crystal_system      triclinic
_space_group_IT_number           2
_space_group_name_H-M_alt        'P -1'
_symmetry_cell_setting           triclinic
_symmetry_space_group_name_h-m   'P -1'
_symmetry_int_tables_number      2
_chemical_absolute_configuration .

_space_group_name_Hall           '-P 1'
loop_
_symmetry_equiv_pos_as_xyz
'x, y, z'
'-x, -y, -z'

_cell_length_a                   11.53121(12)
_cell_length_b                   15.09347(18)
_cell_length_c                   16.48026(17)
_cell_angle_alpha                91.4726(9)
_cell_angle_beta                 100.9553(9)
_cell_angle_gamma                90.9436(9)
_cell_volume                     2814.45(5)
_cell_formula_units_Z            2
_cell_measurement_reflns_used    60653
_cell_measurement_temperature    120(1)
_cell_measurement_theta_max      31.2240
_cell_measurement_theta_min      3.6290
_shelx_estimated_absorpt_T_max   0.787
_shelx_estimated_absorpt_T_min   0.787
_exptl_absorpt_coefficient_mu    2.522
_exptl_absorpt_correction_T_max  0.938
_exptl_absorpt_correction_T_min  0.673
_exptl_absorpt_correction_type   gaussian
_exptl_absorpt_process_details   
;
CrysAlisPro, Agilent Technologies,
Version 1.171.37.34k (release 13-08-2014 CrysAlis171 .NET)
(compiled Aug 13 2014,16:31:05)
Numerical absorption correction based on gaussian integration over
			a multifaceted crystal model
Empirical absorption correction using spherical harmonics,
 implemented in SCALE3 ABSPACK scaling algorithm.
;
_exptl_absorpt_special_details   ?
_exptl_crystal_colour_primary    yellow
_exptl_crystal_density_diffrn    1.443
_exptl_crystal_density_meas      ?
_exptl_crystal_density_method    ?
_exptl_crystal_F_000             1252
_exptl_crystal_size_max          0.1802
_exptl_crystal_size_mid          0.1270
_exptl_crystal_size_min          0.0255
_exptl_transmission_factor_max   ?
_exptl_transmission_factor_min   ?
_diffrn_reflns_av_R_equivalents  0.0742
_diffrn_reflns_av_unetI/netI     0.0404
_diffrn_reflns_Laue_measured_fraction_full 0.998
_diffrn_reflns_Laue_measured_fraction_max 0.942
_diffrn_reflns_limit_h_max       17
_diffrn_reflns_limit_h_min       -17
_diffrn_reflns_limit_k_max       22
_diffrn_reflns_limit_k_min       -22
_diffrn_reflns_limit_l_max       24
_diffrn_reflns_limit_l_min       -25
_diffrn_reflns_number            210789
_diffrn_reflns_point_group_measured_fraction_full 0.998
_diffrn_reflns_point_group_measured_fraction_max 0.942
_diffrn_reflns_theta_full        25.242
_diffrn_reflns_theta_max         32.879
_diffrn_reflns_theta_min         3.278
_diffrn_ambient_environment      N~2~
_diffrn_detector                 'CCD plate'
_diffrn_detector_area_resol_mean 7.9621
_diffrn_detector_type            Eos
_diffrn_measured_fraction_theta_full 0.998
_diffrn_measured_fraction_theta_max 0.942
_diffrn_measurement_details      
;
#__ type_ start__ end____ width___ exp.time_
  1 omega    7.00   84.00   0.5000    8.0000
omega____ theta____ kappa____ phi______ frames
    -       26.8662   57.0000  150.0000 154

#__ type_ start__ end____ width___ exp.time_
  2 omega    1.00   28.00   0.5000    8.0000
omega____ theta____ kappa____ phi______ frames
    -       26.8662   38.0000   60.0000 54

#__ type_ start__ end____ width___ exp.time_
  3 omega   31.00   57.00   0.5000    8.0000
omega____ theta____ kappa____ phi______ frames
    -       26.8662  -77.0000  150.0000 52

#__ type_ start__ end____ width___ exp.time_
  4 omega  -21.00    5.00   0.5000    8.0000
omega____ theta____ kappa____ phi______ frames
    -       26.8662  -80.0000 -118.0899 52

#__ type_ start__ end____ width___ exp.time_
  5 omega   29.00   59.00   0.5000    8.0000
omega____ theta____ kappa____ phi______ frames
    -       26.8662  -80.0000 -118.0899 60

#__ type_ start__ end____ width___ exp.time_
  6 omega   31.00   57.00   0.5000    8.0000
omega____ theta____ kappa____ phi______ frames
    -       26.8662   38.0000   60.0000 52

#__ type_ start__ end____ width___ exp.time_
  7 omega  -37.00  -11.00   0.5000    8.0000
omega____ theta____ kappa____ phi______ frames
    -       26.8662  -77.0000  -57.5378 52

#__ type_ start__ end____ width___ exp.time_
  8 omega   31.00   57.00   0.5000    8.0000
omega____ theta____ kappa____ phi______ frames
    -       26.8662  -77.0000  -57.5378 52

#__ type_ start__ end____ width___ exp.time_
  9 omega  -39.00   15.00   0.5000    8.0000
omega____ theta____ kappa____ phi______ frames
    -       26.8662  -38.0000    0.0000 108

#__ type_ start__ end____ width___ exp.time_
 10 omega    4.00   40.00   0.5000    8.0000
omega____ theta____ kappa____ phi______ frames
    -       26.8662   77.0000  -60.0000 72

#__ type_ start__ end____ width___ exp.time_
 11 omega   -1.00   27.00   0.5000    8.0000
omega____ theta____ kappa____ phi______ frames
    -       26.8662   77.0000  120.0000 56

#__ type_ start__ end____ width___ exp.time_
 12 omega   -2.00   95.00   0.5000    8.0000
omega____ theta____ kappa____ phi______ frames
    -       26.8662   77.0000   30.0000 194

#__ type_ start__ end____ width___ exp.time_
 13 omega  -43.00   57.00   0.5000    8.0000
omega____ theta____ kappa____ phi______ frames
    -       26.8662  -77.0000   90.0000 200

#__ type_ start__ end____ width___ exp.time_
 14 omega    3.00   67.00   0.5000    8.0000
omega____ theta____ kappa____ phi______ frames
    -       26.8662   38.0000    0.0000 128

#__ type_ start__ end____ width___ exp.time_
 15 omega  -43.00   -7.00   0.5000    8.0000
omega____ theta____ kappa____ phi______ frames
    -       26.8662  -77.0000    0.0000 72

#__ type_ start__ end____ width___ exp.time_
 16 omega   21.00   57.00   0.5000    8.0000
omega____ theta____ kappa____ phi______ frames
    -       26.8662  -77.0000    0.0000 72

#__ type_ start__ end____ width___ exp.time_
 17 omega   -3.00   89.00   0.5000    8.0000
omega____ theta____ kappa____ phi______ frames
    -       26.8662   77.0000 -150.0000 184

#__ type_ start__ end____ width___ exp.time_
 18 omega  -40.00   58.00   0.5000    8.0000
omega____ theta____ kappa____ phi______ frames
    -       28.0000  -77.0000  -84.1682 196

#__ type_ start__ end____ width___ exp.time_
 19 omega   33.00   59.00   0.5000    8.0000
omega____ theta____ kappa____ phi______ frames
    -       28.0000  -79.0000   22.4713 52

#__ type_ start__ end____ width___ exp.time_
 20 omega  -42.00   58.00   0.5000    8.0000
omega____ theta____ kappa____ phi______ frames
    -       28.0000  -77.0000 -174.8655 200

#__ type_ start__ end____ width___ exp.time_
 21 omega   30.00   58.00   0.5000    8.0000
omega____ theta____ kappa____ phi______ frames
    -       28.0000  -77.0000  126.6988 56

#__ type_ start__ end____ width___ exp.time_
 22 omega  -28.00    4.00   0.5000    8.0000
omega____ theta____ kappa____ phi______ frames
    -       28.0000  -77.0000  126.6988 64

#__ type_ start__ end____ width___ exp.time_
 23 omega  -42.00   48.00   0.5000    8.0000
omega____ theta____ kappa____ phi______ frames
    -       26.8662  -57.0000  -30.0000 180

#__ type_ start__ end____ width___ exp.time_
 24 omega  -44.00   58.00   0.5000    8.0000
omega____ theta____ kappa____ phi______ frames
    -       26.8662  -79.0000  -78.1212 204

#__ type_ start__ end____ width___ exp.time_
 25 omega    6.00   96.00   0.5000    8.0000
omega____ theta____ kappa____ phi______ frames
    -       26.8662   57.0000 -180.0000 180

#__ type_ start__ end____ width___ exp.time_
 26 omega  -42.00   48.00   0.5000    8.0000
omega____ theta____ kappa____ phi______ frames
    -       26.8662  -57.0000  120.0000 180

#__ type_ start__ end____ width___ exp.time_
 27 omega    6.00   96.00   0.5000    8.0000
omega____ theta____ kappa____ phi______ frames
    -       26.8662   57.0000   90.0000 180

#__ type_ start__ end____ width___ exp.time_
 28 omega   -3.00   97.00   0.5000    8.0000
omega____ theta____ kappa____ phi______ frames
    -       26.8662   77.0000    0.0000 200

#__ type_ start__ end____ width___ exp.time_
 29 omega   -3.00   97.00   0.5000    8.0000
omega____ theta____ kappa____ phi______ frames
    -       26.8662   77.0000 -120.0000 200

#__ type_ start__ end____ width___ exp.time_
 30 omega  -42.00   48.00   0.5000    8.0000
omega____ theta____ kappa____ phi______ frames
    -       26.8662  -57.0000 -150.0000 180

#__ type_ start__ end____ width___ exp.time_
 31 omega    1.00   99.00   0.5000    8.0000
omega____ theta____ kappa____ phi______ frames
    -       26.8662   38.0000    0.0000 196

#__ type_ start__ end____ width___ exp.time_
 32 omega  -43.00   57.00   0.5000    8.0000
omega____ theta____ kappa____ phi______ frames
    -       26.8662  -77.0000   60.0000 200

#__ type_ start__ end____ width___ exp.time_
 33 omega   -3.00   97.00   0.5000    8.0000
omega____ theta____ kappa____ phi______ frames
    -       26.8662   77.0000  120.0000 200

#__ type_ start__ end____ width___ exp.time_
 34 omega  -43.00   57.00   0.5000    8.0000
omega____ theta____ kappa____ phi______ frames
    -       26.8662  -77.0000  150.0000 200

#__ type_ start__ end____ width___ exp.time_
 35 omega  -46.00   52.00   0.5000    8.0000
omega____ theta____ kappa____ phi______ frames
    -       26.8662  -38.0000   30.0000 196

#__ type_ start__ end____ width___ exp.time_
 36 omega  -43.00   57.00   0.5000    8.0000
omega____ theta____ kappa____ phi______ frames
    -       26.8662  -77.0000    0.0000 200

#__ type_ start__ end____ width___ exp.time_
 37 omega  -43.00   59.00   0.5000    8.0000
omega____ theta____ kappa____ phi______ frames
    -       28.0000  -79.0000   22.4713 204

#__ type_ start__ end____ width___ exp.time_
 38 omega  -42.00   58.00   0.5000    8.0000
omega____ theta____ kappa____ phi______ frames
    -       28.0000  -77.0000  -84.1682 200

#__ type_ start__ end____ width___ exp.time_
 39 omega  -42.00   58.00   0.5000    8.0000
omega____ theta____ kappa____ phi______ frames
    -       28.0000  -77.0000 -174.8655 200

#__ type_ start__ end____ width___ exp.time_
 40 omega  -42.00   58.00   0.5000    8.0000
omega____ theta____ kappa____ phi______ frames
    -       28.0000  -77.0000  126.6988 200

#__ type_ start__ end____ width___ exp.time_
 41 omega  -43.00   46.00   0.5000    8.0000
omega____ theta____ kappa____ phi______ frames
    -       26.8662  -77.0000  -57.5378 178

;
_diffrn_measurement_device       'four-circle diffractometer'
_diffrn_measurement_device_type  'Agilent SuperNova, Dual, Cu at zero, Eos'
_diffrn_measurement_method       '\w scans'
_diffrn_orient_matrix_UB_11      -0.0024180000
_diffrn_orient_matrix_UB_12      -0.0463981000
_diffrn_orient_matrix_UB_13      0.0055270000
_diffrn_orient_matrix_UB_21      -0.0494569000
_diffrn_orient_matrix_UB_22      0.0052599000
_diffrn_orient_matrix_UB_23      0.0193897000
_diffrn_orient_matrix_UB_31      -0.0384115000
_diffrn_orient_matrix_UB_32      -0.0055206000
_diffrn_orient_matrix_UB_33      -0.0389480000
_diffrn_radiation_monochromator  mirror
_diffrn_radiation_probe          x-ray
_diffrn_radiation_type           'Mo K\a'
_diffrn_radiation_wavelength     0.71073
_diffrn_source                   'microfocus X-Ray tube'
_reflns_Friedel_coverage         0.000
_reflns_Friedel_fraction_full    .
_reflns_Friedel_fraction_max     .
_reflns_number_gt                18429
_reflns_number_total             19792
_reflns_odcompleteness_completeness 99.80
_reflns_odcompleteness_iscentric 1
_reflns_odcompleteness_theta     26.32
_reflns_special_details          
;
 Reflections were merged by SHELXL according to the crystal
 class for the calculation of statistics and refinement.
 
 _reflns_Friedel_fraction is defined as the number of unique
 Friedel pairs measured divided by the number that would be
 possible theoretically, ignoring centric projections and
 systematic absences.
;
_reflns_threshold_expression     'I > 2\s(I)'
_computing_cell_refinement       
;
CrysAlisPro, Agilent Technologies,
Version 1.171.37.34k (release 13-08-2014 CrysAlis171 .NET)
(compiled Aug 13 2014,16:31:05)
;
_computing_data_collection       
;
CrysAlisPro, Agilent Technologies,
Version 1.171.37.34k (release 13-08-2014 CrysAlis171 .NET)
(compiled Aug 13 2014,16:31:05)
;
_computing_data_reduction        
;
CrysAlisPro, Agilent Technologies,
Version 1.171.37.34k (release 13-08-2014 CrysAlis171 .NET)
(compiled Aug 13 2014,16:31:05)
;
_computing_molecular_graphics    'Olex2 (Dolomanov et al., 2009)'
_computing_publication_material  
'encif (Wadepohl, 2009-14); encifer 1.4 (CCDC, 2011)'
_computing_structure_refinement  'ShelXL (Sheldrick, 2008)'
_computing_structure_solution    'SUPERFLIP (Palatinus, 2007-2009)'
_refine_diff_density_max         2.340
_refine_diff_density_min         -1.738
_refine_diff_density_rms         0.121
_refine_ls_extinction_coef       .
_refine_ls_extinction_method     none
_refine_ls_goodness_of_fit_ref   1.118
_refine_ls_hydrogen_treatment    mixed
_refine_ls_matrix_type           full
_refine_ls_number_parameters     696
_refine_ls_number_reflns         19792
_refine_ls_number_restraints     0
_refine_ls_R_factor_all          0.0410
_refine_ls_R_factor_gt           0.0357
_refine_ls_restrained_S_all      1.118
_refine_ls_shift/su_max          0.003
_refine_ls_shift/su_mean         0.000
_refine_ls_structure_factor_coef Fsqd
_refine_ls_weighting_details     
'w=1/[\s^2^(Fo^2^)+(0.0286P)^2^+2.9563P] where P=(Fo^2^+2Fc^2^)/3'
_refine_ls_weighting_scheme      calc
_refine_ls_wR_factor_gt          0.0730
_refine_ls_wR_factor_ref         0.0747
_refine_special_details          ?
_olex2_refinement_description    
;
1. Fixed Uiso
 At 1.2 times of:
  All C(H) groups, All C(H,H) groups
 At 1.5 times of:
  All C(H,H,H) groups
2.a Ternary CH refined with riding coordinates:
 C2(H2), C15(H15)
2.b Secondary CH2 refined with riding coordinates:
 C48(H48A,H48B), C49(H49A,H49B), C52(H52A,H52B), C53(H53A,H53B)
2.c Aromatic/amide H refined with riding coordinates:
 C4(H4), C5(H5), C6(H6), C7(H7), C8(H8), C10(H10), C11(H11), C12(H12),
 C13(H13), C14(H14), C17(H17), C18(H18), C19(H19), C20(H20), C21(H21), C23(H23),
  C24(H24), C25(H25), C26(H26), C27(H27), C30(H30), C32(H32), C39(H39),
 C41(H41), C62(H62), C63(H63), C64(H64), C65(H65), C66(H66), C72(H72), C73(H73),
  C74(H74), C75(H75), C76(H76)
2.d Idealised Me refined as rotating group:
 C34(H34A,H34B,H34C), C35(H35A,H35B,H35C), C36(H36A,H36B,H36C), C43(H43A,H43B,
 H43C), C44(H44A,H44B,H44C), C45(H45A,H45B,H45C), C67(H67A,H67B,H67C), C77(H77A,
 H77B,H77C)
;
_atom_sites_solution_hydrogens   mixed
_atom_sites_solution_primary     iterative
_atom_sites_solution_secondary   difmap
loop_
_atom_site_label
_atom_site_type_symbol
_atom_site_fract_x
_atom_site_fract_y
_atom_site_fract_z
_atom_site_U_iso_or_equiv
_atom_site_adp_type
_atom_site_occupancy
_atom_site_site_symmetry_order
_atom_site_calc_flag
_atom_site_refinement_flags_posn
_atom_site_refinement_flags_adp
_atom_site_refinement_flags_occupancy
_atom_site_disorder_assembly
_atom_site_disorder_group
Ir Ir 0.34709(2) 0.54360(2) 0.14467(2) 0.01212(3) Uani 1 1 d . . . . .
Cl Cl 0.52614(5) 0.62414(4) 0.19690(4) 0.01952(11) Uani 1 1 d . . . . .
P1 P 0.19372(5) 0.83025(4) 0.15662(4) 0.01343(10) Uani 1 1 d . . . . .
P2 P 0.17463(5) 0.76011(4) 0.29143(4) 0.01363(10) Uani 1 1 d . . . . .
N1 N 0.26804(17) 0.83613(12) 0.25804(12) 0.0147(4) Uani 1 1 d . . . . .
N2 N 0.08130(17) 0.79934(13) 0.20652(12) 0.0154(4) Uani 1 1 d . . . . .
N3 N 0.24030(17) 0.72577(12) 0.12611(11) 0.0124(3) Uani 1 1 d . . . . .
N4 N 0.22441(17) 0.66153(12) 0.24932(11) 0.0127(3) Uani 1 1 d . . . . .
C1 C 0.25790(19) 0.65202(14) 0.17352(13) 0.0126(4) Uani 1 1 d . . . . .
C2 C 0.3940(2) 0.84735(15) 0.29402(14) 0.0156(4) Uani 1 1 d . . . . .
H2 H 0.4342 0.7901 0.2876 0.019 Uiso 1 1 calc R . . . .
C3 C 0.4528(2) 0.91981(16) 0.25210(14) 0.0169(4) Uani 1 1 d . . . . .
C4 C 0.5668(2) 0.90768(18) 0.23783(16) 0.0232(5) Uani 1 1 d . . . . .
H4 H 0.6053 0.8536 0.2525 0.028 Uiso 1 1 calc R . . . .
C5 C 0.6254(3) 0.9734(2) 0.20242(19) 0.0312(6) Uani 1 1 d . . . . .
H5 H 0.7030 0.9642 0.1927 0.037 Uiso 1 1 calc R . . . .
C6 C 0.5698(3) 1.0522(2) 0.18158(19) 0.0332(7) Uani 1 1 d . . . . .
H6 H 0.6092 1.0974 0.1574 0.040 Uiso 1 1 calc R . . . .
C7 C 0.4566(3) 1.06556(18) 0.19581(18) 0.0280(6) Uani 1 1 d . . . . .
H7 H 0.4189 1.1200 0.1815 0.034 Uiso 1 1 calc R . . . .
C8 C 0.3978(2) 0.99942(16) 0.23100(16) 0.0214(5) Uani 1 1 d . . . . .
H8 H 0.3201 1.0089 0.2405 0.026 Uiso 1 1 calc R . . . .
C9 C 0.4051(2) 0.87011(15) 0.38618(15) 0.0177(4) Uani 1 1 d . . . . .
C10 C 0.3209(2) 0.92094(17) 0.41521(16) 0.0224(5) Uani 1 1 d . . . . .
H10 H 0.2542 0.9408 0.3776 0.027 Uiso 1 1 calc R . . . .
C11 C 0.3343(3) 0.94278(19) 0.49932(17) 0.0297(6) Uani 1 1 d . . . . .
H11 H 0.2769 0.9779 0.5185 0.036 Uiso 1 1 calc R . . . .
C12 C 0.4303(3) 0.9137(2) 0.55504(17) 0.0329(7) Uani 1 1 d . . . . .
H12 H 0.4389 0.9286 0.6123 0.039 Uiso 1 1 calc R . . . .
C13 C 0.5133(3) 0.8630(2) 0.52676(18) 0.0321(7) Uani 1 1 d . . . . .
H13 H 0.5792 0.8424 0.5648 0.039 Uiso 1 1 calc R . . . .
C14 C 0.5014(2) 0.84174(18) 0.44274(16) 0.0240(5) Uani 1 1 d . . . . .
H14 H 0.5599 0.8074 0.4239 0.029 Uiso 1 1 calc R . . . .
C15 C -0.0467(2) 0.78808(15) 0.18428(14) 0.0150(4) Uani 1 1 d . . . . .
H15 H -0.0651 0.7264 0.1613 0.018 Uiso 1 1 calc R . . . .
C16 C -0.1021(2) 0.85276(16) 0.11922(15) 0.0171(4) Uani 1 1 d . . . . .
C17 C -0.0612(2) 0.93980(17) 0.11718(17) 0.0236(5) Uani 1 1 d . . . . .
H17 H 0.0057 0.9605 0.1564 0.028 Uiso 1 1 calc R . . . .
C18 C -0.1183(3) 0.9968(2) 0.0576(2) 0.0321(6) Uani 1 1 d . . . . .
H18 H -0.0887 1.0556 0.0554 0.038 Uiso 1 1 calc R . . . .
C19 C -0.2180(3) 0.9678(2) 0.0018(2) 0.0348(7) Uani 1 1 d . . . . .
H19 H -0.2574 1.0068 -0.0382 0.042 Uiso 1 1 calc R . . . .
C20 C -0.2598(3) 0.8818(2) 0.00484(19) 0.0340(7) Uani 1 1 d . . . . .
H20 H -0.3283 0.8618 -0.0331 0.041 Uiso 1 1 calc R . . . .
C21 C -0.2024(2) 0.82468(18) 0.06278(16) 0.0241(5) Uani 1 1 d . . . . .
H21 H -0.2317 0.7657 0.0641 0.029 Uiso 1 1 calc R . . . .
C22 C -0.0988(2) 0.79884(16) 0.26207(14) 0.0162(4) Uani 1 1 d . . . . .
C23 C -0.1856(2) 0.73975(16) 0.27779(16) 0.0194(5) Uani 1 1 d . . . . .
H23 H -0.2133 0.6928 0.2391 0.023 Uiso 1 1 calc R . . . .
C24 C -0.2320(2) 0.74887(18) 0.34949(17) 0.0238(5) Uani 1 1 d . . . . .
H24 H -0.2911 0.7082 0.3596 0.029 Uiso 1 1 calc R . . . .
C25 C -0.1922(2) 0.8171(2) 0.40605(17) 0.0257(5) Uani 1 1 d . . . . .
H25 H -0.2228 0.8228 0.4555 0.031 Uiso 1 1 calc R . . . .
C26 C -0.1072(2) 0.87736(18) 0.39033(17) 0.0245(5) Uani 1 1 d . . . . .
H26 H -0.0808 0.9249 0.4287 0.029 Uiso 1 1 calc R . . . .
C27 C -0.0609(2) 0.86846(17) 0.31904(16) 0.0214(5) Uani 1 1 d . . . . .
H27 H -0.0029 0.9099 0.3088 0.026 Uiso 1 1 calc R . . . .
C28 C 0.2454(2) 0.71648(14) 0.03872(14) 0.0141(4) Uani 1 1 d . . . . .
C29 C 0.3459(2) 0.74436(15) 0.00905(14) 0.0156(4) Uani 1 1 d . . . . .
C30 C 0.3472(2) 0.72869(17) -0.07444(15) 0.0204(5) Uani 1 1 d . . . . .
H30 H 0.4158 0.7453 -0.0950 0.025 Uiso 1 1 calc R . . . .
C31 C 0.2515(2) 0.68944(18) -0.12915(15) 0.0235(5) Uani 1 1 d . . . . .
C32 C 0.1492(2) 0.67053(17) -0.09871(15) 0.0213(5) Uani 1 1 d . . . . .
H32 H 0.0814 0.6475 -0.1356 0.026 Uiso 1 1 calc R . . . .
C33 C 0.1440(2) 0.68453(15) -0.01580(14) 0.0162(4) Uani 1 1 d . . . . .
C34 C 0.4466(2) 0.79369(17) 0.06315(16) 0.0205(5) Uani 1 1 d . . . . .
H34A H 0.4239 0.8549 0.0721 0.031 Uiso 1 1 calc GR . . . .
H34B H 0.5155 0.7936 0.0363 0.031 Uiso 1 1 calc GR . . . .
H34C H 0.4663 0.7648 0.1165 0.031 Uiso 1 1 calc GR . . . .
C35 C 0.2580(3) 0.6677(2) -0.21782(17) 0.0374(7) Uani 1 1 d . . . . .
H35A H 0.3194 0.7049 -0.2344 0.056 Uiso 1 1 calc GR . . . .
H35B H 0.1816 0.6790 -0.2533 0.056 Uiso 1 1 calc GR . . . .
H35C H 0.2772 0.6052 -0.2235 0.056 Uiso 1 1 calc GR . . . .
C36 C 0.0293(2) 0.66850(17) 0.01329(16) 0.0205(5) Uani 1 1 d . . . . .
H36A H 0.0454 0.6412 0.0675 0.031 Uiso 1 1 calc GR . . . .
H36B H -0.0222 0.6288 -0.0265 0.031 Uiso 1 1 calc GR . . . .
H36C H -0.0099 0.7251 0.0178 0.031 Uiso 1 1 calc GR . . . .
C37 C 0.2255(2) 0.58340(14) 0.29991(14) 0.0144(4) Uani 1 1 d . . . . .
C38 C 0.1233(2) 0.53020(15) 0.29150(14) 0.0156(4) Uani 1 1 d . . . . .
C39 C 0.1279(2) 0.45150(16) 0.33493(16) 0.0197(5) Uani 1 1 d . . . . .
H39 H 0.0599 0.4136 0.3275 0.024 Uiso 1 1 calc R . . . .
C40 C 0.2300(2) 0.42747(16) 0.38872(15) 0.0197(5) Uani 1 1 d . . . . .
C41 C 0.3263(2) 0.48613(16) 0.40203(15) 0.0190(4) Uani 1 1 d . . . . .
H41 H 0.3947 0.4721 0.4412 0.023 Uiso 1 1 calc R . . . .
C42 C 0.3256(2) 0.56495(15) 0.35968(14) 0.0157(4) Uani 1 1 d . . . . .
C43 C 0.0078(2) 0.55607(17) 0.23842(17) 0.0212(5) Uani 1 1 d . . . . .
H43A H -0.0244 0.6066 0.2647 0.032 Uiso 1 1 calc GR . . . .
H43B H -0.0485 0.5059 0.2324 0.032 Uiso 1 1 calc GR . . . .
H43C H 0.0213 0.5725 0.1838 0.032 Uiso 1 1 calc GR . . . .
C44 C 0.2360(3) 0.34109(19) 0.4333(2) 0.0318(6) Uani 1 1 d . . . . .
H44A H 0.2291 0.3525 0.4909 0.048 Uiso 1 1 calc GR . . . .
H44B H 0.3116 0.3132 0.4315 0.048 Uiso 1 1 calc GR . . . .
H44C H 0.1711 0.3015 0.4063 0.048 Uiso 1 1 calc GR . . . .
C45 C 0.4278(2) 0.62971(16) 0.38196(15) 0.0199(5) Uani 1 1 d . . . . .
H45A H 0.4624 0.6402 0.3330 0.030 Uiso 1 1 calc GR . . . .
H45B H 0.4877 0.6054 0.4255 0.030 Uiso 1 1 calc GR . . . .
H45C H 0.4001 0.6858 0.4019 0.030 Uiso 1 1 calc GR . . . .
C46 C 0.2056(2) 0.44899(15) 0.12711(15) 0.0168(4) Uani 1 1 d . . . . .
H46 H 0.140(3) 0.470(2) 0.1514(19) 0.020 Uiso 1 1 d R . . . .
C47 C 0.2160(2) 0.48625(15) 0.05013(15) 0.0160(4) Uani 1 1 d . . . . .
H47 H 0.159(3) 0.528(2) 0.0276(18) 0.019 Uiso 1 1 d R . . . .
C48 C 0.2683(2) 0.44127(16) -0.01714(15) 0.0187(4) Uani 1 1 d . . . . .
H48A H 0.2850 0.4862 -0.0563 0.022 Uiso 1 1 calc R . . . .
H48B H 0.2098 0.3980 -0.0481 0.022 Uiso 1 1 calc R . . . .
C49 C 0.3825(2) 0.39319(16) 0.01719(15) 0.0188(4) Uani 1 1 d . . . . .
H49A H 0.3628 0.3329 0.0334 0.023 Uiso 1 1 calc R . . . .
H49B H 0.4307 0.3873 -0.0263 0.023 Uiso 1 1 calc R . . . .
C50 C 0.4533(2) 0.44353(16) 0.09156(16) 0.0186(4) Uani 1 1 d . . . . .
H50 H 0.519(3) 0.475(2) 0.0866(19) 0.022 Uiso 1 1 d R . . . .
C51 C 0.4478(2) 0.42402(16) 0.17306(16) 0.0195(5) Uani 1 1 d . . . . .
H51 H 0.514(3) 0.442(2) 0.213(2) 0.023 Uiso 1 1 d R . . . .
C52 C 0.3699(3) 0.35281(17) 0.19898(17) 0.0249(5) Uani 1 1 d . . . . .
H52A H 0.3714 0.3600 0.2591 0.030 Uiso 1 1 calc R . . . .
H52B H 0.4024 0.2941 0.1890 0.030 Uiso 1 1 calc R . . . .
C53 C 0.2420(2) 0.35546(17) 0.15267(16) 0.0226(5) Uani 1 1 d . . . . .
H53A H 0.2323 0.3162 0.1027 0.027 Uiso 1 1 calc R . . . .
H53B H 0.1891 0.3325 0.1885 0.027 Uiso 1 1 calc R . . . .
C61 C -0.0475(4) 0.1268(2) 0.3159(3) 0.0496(9) Uani 1 1 d . . . . .
C62 C 0.0673(4) 0.1077(3) 0.3600(3) 0.0579(11) Uani 1 1 d . . . . .
H62 H 0.0786 0.0890 0.4155 0.069 Uiso 1 1 calc R . . . .
C63 C 0.1606(4) 0.1168(3) 0.3211(3) 0.0583(11) Uani 1 1 d . . . . .
H63 H 0.2365 0.1015 0.3502 0.070 Uiso 1 1 calc R . . . .
C64 C 0.1515(4) 0.1468(3) 0.2418(4) 0.0757(17) Uani 1 1 d . . . . .
H64 H 0.2195 0.1552 0.2179 0.091 Uiso 1 1 calc R . . . .
C65 C 0.0431(4) 0.1638(3) 0.1999(3) 0.0627(12) Uani 1 1 d . . . . .
H65 H 0.0338 0.1842 0.1450 0.075 Uiso 1 1 calc R . . . .
C66 C -0.0566(3) 0.1519(2) 0.2356(2) 0.0455(8) Uani 1 1 d . . . . .
H66 H -0.1326 0.1614 0.2033 0.055 Uiso 1 1 calc R . . . .
C67 C -0.1497(5) 0.1174(3) 0.3547(3) 0.0694(14) Uani 1 1 d . . . . .
H67A H -0.1932 0.0625 0.3343 0.104 Uiso 1 1 calc GR . . . .
H67B H -0.2013 0.1681 0.3413 0.104 Uiso 1 1 calc GR . . . .
H67C H -0.1237 0.1154 0.4148 0.104 Uiso 1 1 calc GR . . . .
C71 C 0.8362(3) 0.3638(2) 0.46412(18) 0.0312(6) Uani 1 1 d . . . . .
C72 C 0.8459(3) 0.4467(2) 0.4299(2) 0.0401(8) Uani 1 1 d . . . . .
H72 H 0.9211 0.4754 0.4356 0.048 Uiso 1 1 calc R . . . .
C73 C 0.7458(5) 0.4876(2) 0.3876(2) 0.0513(11) Uani 1 1 d . . . . .
H73 H 0.7529 0.5437 0.3641 0.062 Uiso 1 1 calc R . . . .
C74 C 0.6374(4) 0.4469(3) 0.3799(2) 0.0492(10) Uani 1 1 d . . . . .
H74 H 0.5690 0.4753 0.3519 0.059 Uiso 1 1 calc R . . . .
C75 C 0.6274(3) 0.3658(3) 0.4123(2) 0.0444(9) Uani 1 1 d . . . . .
H75 H 0.5519 0.3374 0.4062 0.053 Uiso 1 1 calc R . . . .
C76 C 0.7249(3) 0.3248(2) 0.4535(2) 0.0354(7) Uani 1 1 d . . . . .
H76 H 0.7161 0.2680 0.4754 0.043 Uiso 1 1 calc R . . . .
C77 C 0.9423(4) 0.3191(4) 0.5102(3) 0.0672(14) Uani 1 1 d . . . . .
H77A H 0.9854 0.2913 0.4707 0.101 Uiso 1 1 calc GR . . . .
H77B H 0.9172 0.2736 0.5450 0.101 Uiso 1 1 calc GR . . . .
H77C H 0.9939 0.3630 0.5451 0.101 Uiso 1 1 calc GR . . . .

loop_
_atom_site_aniso_label
_atom_site_aniso_U_11
_atom_site_aniso_U_22
_atom_site_aniso_U_33
_atom_site_aniso_U_23
_atom_site_aniso_U_13
_atom_site_aniso_U_12
Ir 0.01326(4) 0.01111(4) 0.01152(4) -0.00166(3) 0.00145(3) 0.00017(3)
Cl 0.0166(2) 0.0215(3) 0.0192(3) -0.0044(2) 0.0013(2) -0.0037(2)
P1 0.0168(3) 0.0117(2) 0.0118(2) 0.00044(19) 0.0030(2) 0.0003(2)
P2 0.0172(3) 0.0131(2) 0.0112(2) -0.00039(19) 0.0041(2) 0.0012(2)
N1 0.0180(9) 0.0129(8) 0.0124(8) -0.0008(7) 0.0012(7) -0.0030(7)
N2 0.0153(9) 0.0178(9) 0.0140(9) 0.0033(7) 0.0041(7) 0.0033(7)
N3 0.0154(8) 0.0123(8) 0.0096(8) -0.0002(6) 0.0029(6) 0.0007(7)
N4 0.0164(9) 0.0108(8) 0.0108(8) 0.0009(6) 0.0026(7) 0.0009(7)
C1 0.0118(9) 0.0130(9) 0.0123(9) -0.0005(7) 0.0007(7) -0.0033(7)
C2 0.0190(10) 0.0123(9) 0.0149(10) -0.0001(8) 0.0020(8) -0.0001(8)
C3 0.0189(11) 0.0174(10) 0.0132(10) -0.0017(8) 0.0006(8) -0.0025(8)
C4 0.0219(12) 0.0235(12) 0.0230(12) 0.0024(10) 0.0014(10) 0.0005(10)
C5 0.0237(13) 0.0375(16) 0.0332(15) 0.0056(12) 0.0070(11) -0.0056(11)
C6 0.0363(16) 0.0304(15) 0.0323(15) 0.0096(12) 0.0046(12) -0.0106(12)
C7 0.0349(15) 0.0189(12) 0.0280(14) 0.0068(10) -0.0005(11) -0.0020(11)
C8 0.0237(12) 0.0170(11) 0.0228(12) 0.0009(9) 0.0031(9) -0.0001(9)
C9 0.0223(11) 0.0147(10) 0.0151(10) -0.0004(8) 0.0016(8) -0.0039(8)
C10 0.0268(13) 0.0200(11) 0.0199(12) -0.0037(9) 0.0040(10) -0.0032(9)
C11 0.0430(17) 0.0246(13) 0.0227(13) -0.0083(10) 0.0114(12) -0.0090(12)
C12 0.0484(18) 0.0324(15) 0.0154(12) -0.0023(11) 0.0017(12) -0.0166(13)
C13 0.0367(16) 0.0323(15) 0.0216(13) 0.0027(11) -0.0082(11) -0.0125(12)
C14 0.0237(12) 0.0242(12) 0.0216(12) 0.0015(10) -0.0014(10) -0.0053(10)
C15 0.0157(10) 0.0127(9) 0.0168(10) 0.0001(8) 0.0037(8) 0.0006(8)
C16 0.0185(11) 0.0178(10) 0.0159(10) 0.0018(8) 0.0051(8) 0.0029(8)
C17 0.0205(12) 0.0213(12) 0.0280(13) 0.0034(10) 0.0017(10) 0.0004(9)
C18 0.0313(15) 0.0258(14) 0.0401(17) 0.0147(12) 0.0074(12) 0.0032(11)
C19 0.0313(15) 0.0423(17) 0.0305(15) 0.0193(13) 0.0024(12) 0.0075(13)
C20 0.0281(15) 0.0438(18) 0.0265(14) 0.0102(13) -0.0054(11) -0.0005(13)
C21 0.0252(13) 0.0247(12) 0.0208(12) 0.0014(10) 0.0002(10) -0.0017(10)
C22 0.0152(10) 0.0180(10) 0.0158(10) 0.0018(8) 0.0034(8) 0.0037(8)
C23 0.0180(11) 0.0191(11) 0.0218(12) 0.0039(9) 0.0047(9) 0.0016(9)
C24 0.0185(11) 0.0271(13) 0.0279(13) 0.0077(10) 0.0084(10) 0.0028(10)
C25 0.0250(13) 0.0353(14) 0.0193(12) 0.0046(10) 0.0092(10) 0.0077(11)
C26 0.0255(13) 0.0267(13) 0.0212(12) -0.0022(10) 0.0047(10) 0.0043(10)
C27 0.0230(12) 0.0207(11) 0.0217(12) 0.0001(9) 0.0075(9) 0.0007(9)
C28 0.0185(10) 0.0124(9) 0.0114(9) -0.0008(7) 0.0027(8) 0.0010(8)
C29 0.0188(10) 0.0155(10) 0.0132(10) 0.0021(8) 0.0047(8) 0.0022(8)
C30 0.0246(12) 0.0233(12) 0.0154(11) 0.0032(9) 0.0083(9) 0.0051(9)
C31 0.0317(14) 0.0281(13) 0.0109(10) -0.0002(9) 0.0036(9) 0.0100(11)
C32 0.0239(12) 0.0246(12) 0.0138(11) -0.0033(9) -0.0002(9) 0.0033(10)
C33 0.0178(10) 0.0158(10) 0.0146(10) -0.0002(8) 0.0023(8) 0.0016(8)
C34 0.0187(11) 0.0225(12) 0.0213(12) -0.0012(9) 0.0069(9) -0.0028(9)
C35 0.0422(18) 0.056(2) 0.0145(12) -0.0041(12) 0.0075(12) 0.0137(15)
C36 0.0160(11) 0.0249(12) 0.0194(11) -0.0038(9) 0.0009(9) -0.0003(9)
C37 0.0202(11) 0.0125(9) 0.0115(9) 0.0000(7) 0.0054(8) 0.0011(8)
C38 0.0187(10) 0.0136(10) 0.0157(10) -0.0002(8) 0.0064(8) 0.0009(8)
C39 0.0245(12) 0.0171(11) 0.0203(11) 0.0017(9) 0.0109(9) -0.0011(9)
C40 0.0301(13) 0.0155(10) 0.0162(11) 0.0042(8) 0.0103(9) 0.0035(9)
C41 0.0245(12) 0.0184(11) 0.0145(10) 0.0034(8) 0.0041(9) 0.0041(9)
C42 0.0206(11) 0.0168(10) 0.0101(9) 0.0003(8) 0.0034(8) 0.0013(8)
C43 0.0180(11) 0.0194(11) 0.0264(13) 0.0021(9) 0.0049(9) -0.0006(9)
C44 0.0420(17) 0.0213(13) 0.0345(16) 0.0133(11) 0.0114(13) 0.0009(12)
C45 0.0230(12) 0.0197(11) 0.0159(11) 0.0019(9) 0.0005(9) -0.0016(9)
C46 0.0179(10) 0.0150(10) 0.0174(11) -0.0039(8) 0.0039(8) -0.0025(8)
C47 0.0150(10) 0.0144(10) 0.0174(11) -0.0011(8) 0.0006(8) -0.0001(8)
C48 0.0225(11) 0.0190(11) 0.0138(10) -0.0030(8) 0.0020(9) -0.0011(9)
C49 0.0233(12) 0.0169(10) 0.0167(11) -0.0044(8) 0.0060(9) 0.0013(9)
C50 0.0167(11) 0.0158(10) 0.0228(12) -0.0028(9) 0.0027(9) 0.0026(8)
C51 0.0188(11) 0.0158(10) 0.0214(12) -0.0019(9) -0.0025(9) 0.0041(8)
C52 0.0354(14) 0.0175(11) 0.0208(12) 0.0032(9) 0.0024(10) 0.0035(10)
C53 0.0302(13) 0.0170(11) 0.0216(12) -0.0006(9) 0.0080(10) -0.0038(9)
C61 0.063(3) 0.0348(18) 0.052(2) -0.0040(16) 0.0130(19) 0.0047(17)
C62 0.061(3) 0.0350(19) 0.070(3) -0.0071(19) -0.004(2) -0.0014(18)
C63 0.061(3) 0.036(2) 0.072(3) 0.0016(19) -0.002(2) 0.0017(18)
C64 0.045(2) 0.0320(19) 0.159(6) 0.020(3) 0.039(3) 0.0101(17)
C65 0.062(3) 0.045(2) 0.083(3) 0.011(2) 0.020(2) 0.008(2)
C66 0.0419(19) 0.043(2) 0.050(2) 0.0027(16) 0.0034(16) 0.0078(16)
C67 0.087(4) 0.043(2) 0.089(4) 0.000(2) 0.044(3) 0.001(2)
C71 0.0311(15) 0.0437(17) 0.0206(13) -0.0012(12) 0.0092(11) 0.0090(13)
C72 0.056(2) 0.0405(18) 0.0267(15) -0.0104(13) 0.0180(14) -0.0121(16)
C73 0.107(4) 0.0278(16) 0.0251(16) 0.0025(12) 0.0264(19) 0.0184(19)
C74 0.059(2) 0.070(3) 0.0177(14) -0.0077(15) 0.0029(14) 0.033(2)
C75 0.0325(17) 0.070(3) 0.0291(16) -0.0190(16) 0.0040(13) 0.0064(16)
C76 0.0431(18) 0.0328(15) 0.0350(16) -0.0047(13) 0.0198(14) 0.0001(13)
C77 0.042(2) 0.120(4) 0.044(2) 0.025(2) 0.0122(17) 0.035(2)

_geom_special_details            
;
 All esds (except the esd in the dihedral angle between two l.s. planes)
 are estimated using the full covariance matrix.  The cell esds are taken
 into account individually in the estimation of esds in distances, angles
 and torsion angles; correlations between esds in cell parameters are only
 used when they are defined by crystal symmetry.  An approximate (isotropic)
 treatment of cell esds is used for estimating esds involving l.s. planes.
;
loop_
_geom_bond_atom_site_label_1
_geom_bond_atom_site_label_2
_geom_bond_distance
_geom_bond_site_symmetry_2
_geom_bond_publ_flag
Ir Cl 2.3812(6) . ?
Ir C1 2.040(2) . ?
Ir C46 2.123(2) . ?
Ir C47 2.110(2) . ?
Ir C50 2.224(2) . ?
Ir C51 2.175(2) . ?
P1 P2 2.5305(8) . ?
P1 N1 1.727(2) . ?
P1 N2 1.726(2) . ?
P1 N3 1.7658(19) . ?
P2 N1 1.731(2) . ?
P2 N2 1.720(2) . ?
P2 N4 1.7752(19) . ?
N1 C2 1.466(3) . ?
N2 C15 1.457(3) . ?
N3 C1 1.372(3) . ?
N3 C28 1.456(3) . ?
N4 C1 1.381(3) . ?
N4 C37 1.460(3) . ?
C2 H2 1.0000 . ?
C2 C3 1.525(3) . ?
C2 C9 1.529(3) . ?
C3 C4 1.393(4) . ?
C3 C8 1.389(3) . ?
C4 H4 0.9500 . ?
C4 C5 1.393(4) . ?
C5 H5 0.9500 . ?
C5 C6 1.380(4) . ?
C6 H6 0.9500 . ?
C6 C7 1.386(4) . ?
C7 H7 0.9500 . ?
C7 C8 1.397(4) . ?
C8 H8 0.9500 . ?
C9 C10 1.394(4) . ?
C9 C14 1.388(4) . ?
C10 H10 0.9500 . ?
C10 C11 1.396(4) . ?
C11 H11 0.9500 . ?
C11 C12 1.383(5) . ?
C12 H12 0.9500 . ?
C12 C13 1.375(5) . ?
C13 H13 0.9500 . ?
C13 C14 1.394(4) . ?
C14 H14 0.9500 . ?
C15 H15 1.0000 . ?
C15 C16 1.525(3) . ?
C15 C22 1.522(3) . ?
C16 C17 1.392(3) . ?
C16 C21 1.391(3) . ?
C17 H17 0.9500 . ?
C17 C18 1.398(4) . ?
C18 H18 0.9500 . ?
C18 C19 1.386(5) . ?
C19 H19 0.9500 . ?
C19 C20 1.383(5) . ?
C20 H20 0.9500 . ?
C20 C21 1.383(4) . ?
C21 H21 0.9500 . ?
C22 C23 1.395(3) . ?
C22 C27 1.398(3) . ?
C23 H23 0.9500 . ?
C23 C24 1.391(4) . ?
C24 H24 0.9500 . ?
C24 C25 1.383(4) . ?
C25 H25 0.9500 . ?
C25 C26 1.390(4) . ?
C26 H26 0.9500 . ?
C26 C27 1.384(4) . ?
C27 H27 0.9500 . ?
C28 C29 1.403(3) . ?
C28 C33 1.403(3) . ?
C29 C30 1.393(3) . ?
C29 C34 1.497(3) . ?
C30 H30 0.9500 . ?
C30 C31 1.398(4) . ?
C31 C32 1.395(4) . ?
C31 C35 1.505(4) . ?
C32 H32 0.9500 . ?
C32 C33 1.390(3) . ?
C33 C36 1.508(3) . ?
C34 H34A 0.9800 . ?
C34 H34B 0.9800 . ?
C34 H34C 0.9800 . ?
C35 H35A 0.9800 . ?
C35 H35B 0.9800 . ?
C35 H35C 0.9800 . ?
C36 H36A 0.9800 . ?
C36 H36B 0.9800 . ?
C36 H36C 0.9800 . ?
C37 C38 1.398(3) . ?
C37 C42 1.405(3) . ?
C38 C39 1.399(3) . ?
C38 C43 1.511(3) . ?
C39 H39 0.9500 . ?
C39 C40 1.391(4) . ?
C40 C41 1.389(4) . ?
C40 C44 1.509(3) . ?
C41 H41 0.9500 . ?
C41 C42 1.394(3) . ?
C42 C45 1.503(3) . ?
C43 H43A 0.9800 . ?
C43 H43B 0.9800 . ?
C43 H43C 0.9800 . ?
C44 H44A 0.9800 . ?
C44 H44B 0.9800 . ?
C44 H44C 0.9800 . ?
C45 H45A 0.9800 . ?
C45 H45B 0.9800 . ?
C45 H45C 0.9800 . ?
C46 H46 0.97(3) . ?
C46 C47 1.426(3) . ?
C46 C53 1.526(3) . ?
C47 H47 0.95(3) . ?
C47 C48 1.511(3) . ?
C48 H48A 0.9900 . ?
C48 H48B 0.9900 . ?
C48 C49 1.533(3) . ?
C49 H49A 0.9900 . ?
C49 H49B 0.9900 . ?
C49 C50 1.516(3) . ?
C50 H50 0.90(3) . ?
C50 C51 1.395(4) . ?
C51 H51 0.94(3) . ?
C51 C52 1.510(4) . ?
C52 H52A 0.9900 . ?
C52 H52B 0.9900 . ?
C52 C53 1.528(4) . ?
C53 H53A 0.9900 . ?
C53 H53B 0.9900 . ?
C61 C62 1.422(6) . ?
C61 C66 1.371(6) . ?
C61 C67 1.451(6) . ?
C62 H62 0.9500 . ?
C62 C63 1.360(7) . ?
C63 H63 0.9500 . ?
C63 C64 1.380(7) . ?
C64 H64 0.9500 . ?
C64 C65 1.341(7) . ?
C65 H65 0.9500 . ?
C65 C66 1.398(6) . ?
C66 H66 0.9500 . ?
C67 H67A 0.9800 . ?
C67 H67B 0.9800 . ?
C67 H67C 0.9800 . ?
C71 C72 1.397(5) . ?
C71 C76 1.382(5) . ?
C71 C77 1.493(5) . ?
C72 H72 0.9500 . ?
C72 C73 1.392(6) . ?
C73 H73 0.9500 . ?
C73 C74 1.365(6) . ?
C74 H74 0.9500 . ?
C74 C75 1.361(6) . ?
C75 H75 0.9500 . ?
C75 C76 1.365(5) . ?
C76 H76 0.9500 . ?
C77 H77A 0.9800 . ?
C77 H77B 0.9800 . ?
C77 H77C 0.9800 . ?

loop_
_geom_angle_atom_site_label_1
_geom_angle_atom_site_label_2
_geom_angle_atom_site_label_3
_geom_angle
_geom_angle_site_symmetry_1
_geom_angle_site_symmetry_3
_geom_angle_publ_flag
C1 Ir Cl 87.99(6) . . ?
C1 Ir C46 98.71(9) . . ?
C1 Ir C47 98.93(9) . . ?
C1 Ir C50 167.59(9) . . ?
C1 Ir C51 154.28(9) . . ?
C46 Ir Cl 163.67(7) . . ?
C46 Ir C50 88.15(9) . . ?
C46 Ir C51 80.79(9) . . ?
C47 Ir Cl 154.30(7) . . ?
C47 Ir C46 39.36(9) . . ?
C47 Ir C50 79.80(9) . . ?
C47 Ir C51 96.67(9) . . ?
C50 Ir Cl 88.16(7) . . ?
C51 Ir Cl 86.73(7) . . ?
C51 Ir C50 36.96(10) . . ?
N1 P1 P2 43.03(7) . . ?
N1 P1 N3 99.79(9) . . ?
N2 P1 P2 42.65(7) . . ?
N2 P1 N1 79.82(10) . . ?
N2 P1 N3 101.05(9) . . ?
N3 P1 P2 86.59(6) . . ?
N1 P2 P1 42.89(7) . . ?
N1 P2 N4 99.18(9) . . ?
N2 P2 P1 42.84(7) . . ?
N2 P2 N1 79.87(10) . . ?
N2 P2 N4 101.18(9) . . ?
N4 P2 P1 86.26(6) . . ?
P1 N1 P2 94.08(10) . . ?
C2 N1 P1 131.58(16) . . ?
C2 N1 P2 123.95(15) . . ?
P2 N2 P1 94.51(10) . . ?
C15 N2 P1 136.19(16) . . ?
C15 N2 P2 128.02(16) . . ?
C1 N3 P1 126.57(15) . . ?
C1 N3 C28 118.30(18) . . ?
C28 N3 P1 114.66(14) . . ?
C1 N4 P2 126.27(15) . . ?
C1 N4 C37 118.20(18) . . ?
C37 N4 P2 115.50(14) . . ?
N3 C1 Ir 124.06(16) . . ?
N3 C1 N4 114.06(19) . . ?
N4 C1 Ir 121.30(15) . . ?
N1 C2 H2 108.9 . . ?
N1 C2 C3 111.89(19) . . ?
N1 C2 C9 107.97(19) . . ?
C3 C2 H2 108.9 . . ?
C3 C2 C9 110.27(18) . . ?
C9 C2 H2 108.9 . . ?
C4 C3 C2 119.3(2) . . ?
C8 C3 C2 121.7(2) . . ?
C8 C3 C4 118.9(2) . . ?
C3 C4 H4 119.4 . . ?
C5 C4 C3 121.2(3) . . ?
C5 C4 H4 119.4 . . ?
C4 C5 H5 120.3 . . ?
C6 C5 C4 119.4(3) . . ?
C6 C5 H5 120.3 . . ?
C5 C6 H6 119.9 . . ?
C5 C6 C7 120.2(3) . . ?
C7 C6 H6 119.9 . . ?
C6 C7 H7 119.8 . . ?
C6 C7 C8 120.4(3) . . ?
C8 C7 H7 119.8 . . ?
C3 C8 C7 120.0(3) . . ?
C3 C8 H8 120.0 . . ?
C7 C8 H8 120.0 . . ?
C10 C9 C2 121.2(2) . . ?
C14 C9 C2 120.3(2) . . ?
C14 C9 C10 118.5(2) . . ?
C9 C10 H10 119.9 . . ?
C9 C10 C11 120.3(3) . . ?
C11 C10 H10 119.9 . . ?
C10 C11 H11 119.7 . . ?
C12 C11 C10 120.6(3) . . ?
C12 C11 H11 119.7 . . ?
C11 C12 H12 120.3 . . ?
C13 C12 C11 119.3(3) . . ?
C13 C12 H12 120.3 . . ?
C12 C13 H13 119.8 . . ?
C12 C13 C14 120.5(3) . . ?
C14 C13 H13 119.8 . . ?
C9 C14 C13 120.8(3) . . ?
C9 C14 H14 119.6 . . ?
C13 C14 H14 119.6 . . ?
N2 C15 H15 108.3 . . ?
N2 C15 C16 112.54(19) . . ?
N2 C15 C22 108.85(19) . . ?
C16 C15 H15 108.3 . . ?
C22 C15 H15 108.3 . . ?
C22 C15 C16 110.55(18) . . ?
C17 C16 C15 122.9(2) . . ?
C21 C16 C15 118.1(2) . . ?
C21 C16 C17 118.9(2) . . ?
C16 C17 H17 119.9 . . ?
C16 C17 C18 120.2(3) . . ?
C18 C17 H17 119.9 . . ?
C17 C18 H18 119.9 . . ?
C19 C18 C17 120.2(3) . . ?
C19 C18 H18 119.9 . . ?
C18 C19 H19 120.2 . . ?
C20 C19 C18 119.5(3) . . ?
C20 C19 H19 120.2 . . ?
C19 C20 H20 119.8 . . ?
C19 C20 C21 120.5(3) . . ?
C21 C20 H20 119.8 . . ?
C16 C21 H21 119.6 . . ?
C20 C21 C16 120.7(3) . . ?
C20 C21 H21 119.6 . . ?
C23 C22 C15 120.7(2) . . ?
C23 C22 C27 118.7(2) . . ?
C27 C22 C15 120.6(2) . . ?
C22 C23 H23 119.7 . . ?
C24 C23 C22 120.7(2) . . ?
C24 C23 H23 119.7 . . ?
C23 C24 H24 120.0 . . ?
C25 C24 C23 120.0(2) . . ?
C25 C24 H24 120.0 . . ?
C24 C25 H25 120.1 . . ?
C24 C25 C26 119.8(2) . . ?
C26 C25 H25 120.1 . . ?
C25 C26 H26 119.8 . . ?
C27 C26 C25 120.3(3) . . ?
C27 C26 H26 119.8 . . ?
C22 C27 H27 119.8 . . ?
C26 C27 C22 120.5(2) . . ?
C26 C27 H27 119.8 . . ?
C29 C28 N3 121.0(2) . . ?
C33 C28 N3 118.0(2) . . ?
C33 C28 C29 120.8(2) . . ?
C28 C29 C34 122.0(2) . . ?
C30 C29 C28 117.8(2) . . ?
C30 C29 C34 120.2(2) . . ?
C29 C30 H30 118.7 . . ?
C29 C30 C31 122.5(2) . . ?
C31 C30 H30 118.7 . . ?
C30 C31 C35 121.5(3) . . ?
C32 C31 C30 117.7(2) . . ?
C32 C31 C35 120.8(3) . . ?
C31 C32 H32 119.1 . . ?
C33 C32 C31 121.8(2) . . ?
C33 C32 H32 119.1 . . ?
C28 C33 C36 121.3(2) . . ?
C32 C33 C28 118.8(2) . . ?
C32 C33 C36 119.9(2) . . ?
C29 C34 H34A 109.5 . . ?
C29 C34 H34B 109.5 . . ?
C29 C34 H34C 109.5 . . ?
H34A C34 H34B 109.5 . . ?
H34A C34 H34C 109.5 . . ?
H34B C34 H34C 109.5 . . ?
C31 C35 H35A 109.5 . . ?
C31 C35 H35B 109.5 . . ?
C31 C35 H35C 109.5 . . ?
H35A C35 H35B 109.5 . . ?
H35A C35 H35C 109.5 . . ?
H35B C35 H35C 109.5 . . ?
C33 C36 H36A 109.5 . . ?
C33 C36 H36B 109.5 . . ?
C33 C36 H36C 109.5 . . ?
H36A C36 H36B 109.5 . . ?
H36A C36 H36C 109.5 . . ?
H36B C36 H36C 109.5 . . ?
C38 C37 N4 119.1(2) . . ?
C38 C37 C42 120.4(2) . . ?
C42 C37 N4 120.4(2) . . ?
C37 C38 C39 118.8(2) . . ?
C37 C38 C43 122.0(2) . . ?
C39 C38 C43 119.2(2) . . ?
C38 C39 H39 119.3 . . ?
C40 C39 C38 121.5(2) . . ?
C40 C39 H39 119.3 . . ?
C39 C40 C44 121.3(2) . . ?
C41 C40 C39 118.3(2) . . ?
C41 C40 C44 120.4(2) . . ?
C40 C41 H41 119.0 . . ?
C40 C41 C42 122.0(2) . . ?
C42 C41 H41 119.0 . . ?
C37 C42 C45 121.8(2) . . ?
C41 C42 C37 118.4(2) . . ?
C41 C42 C45 119.7(2) . . ?
C38 C43 H43A 109.5 . . ?
C38 C43 H43B 109.5 . . ?
C38 C43 H43C 109.5 . . ?
H43A C43 H43B 109.5 . . ?
H43A C43 H43C 109.5 . . ?
H43B C43 H43C 109.5 . . ?
C40 C44 H44A 109.5 . . ?
C40 C44 H44B 109.5 . . ?
C40 C44 H44C 109.5 . . ?
H44A C44 H44B 109.5 . . ?
H44A C44 H44C 109.5 . . ?
H44B C44 H44C 109.5 . . ?
C42 C45 H45A 109.5 . . ?
C42 C45 H45B 109.5 . . ?
C42 C45 H45C 109.5 . . ?
H45A C45 H45B 109.5 . . ?
H45A C45 H45C 109.5 . . ?
H45B C45 H45C 109.5 . . ?
Ir C46 H46 111.4(18) . . ?
C47 C46 Ir 69.83(13) . . ?
C47 C46 H46 115.7(18) . . ?
C47 C46 C53 124.7(2) . . ?
C53 C46 Ir 114.43(17) . . ?
C53 C46 H46 112.7(18) . . ?
Ir C47 H47 111.8(18) . . ?
C46 C47 Ir 70.81(13) . . ?
C46 C47 H47 117.6(18) . . ?
C46 C47 C48 125.7(2) . . ?
C48 C47 Ir 112.20(16) . . ?
C48 C47 H47 111.0(18) . . ?
C47 C48 H48A 109.1 . . ?
C47 C48 H48B 109.1 . . ?
C47 C48 C49 112.41(19) . . ?
H48A C48 H48B 107.9 . . ?
C49 C48 H48A 109.1 . . ?
C49 C48 H48B 109.1 . . ?
C48 C49 H49A 109.5 . . ?
C48 C49 H49B 109.5 . . ?
H49A C49 H49B 108.1 . . ?
C50 C49 C48 110.86(19) . . ?
C50 C49 H49A 109.5 . . ?
C50 C49 H49B 109.5 . . ?
Ir C50 H50 103(2) . . ?
C49 C50 Ir 112.68(16) . . ?
C49 C50 H50 120(2) . . ?
C51 C50 Ir 69.59(14) . . ?
C51 C50 C49 123.4(2) . . ?
C51 C50 H50 114(2) . . ?
Ir C51 H51 104.8(19) . . ?
C50 C51 Ir 73.45(14) . . ?
C50 C51 H51 116(2) . . ?
C50 C51 C52 125.3(2) . . ?
C52 C51 Ir 109.74(17) . . ?
C52 C51 H51 115.6(19) . . ?
C51 C52 H52A 109.0 . . ?
C51 C52 H52B 109.0 . . ?
C51 C52 C53 112.9(2) . . ?
H52A C52 H52B 107.8 . . ?
C53 C52 H52A 109.0 . . ?
C53 C52 H52B 109.0 . . ?
C46 C53 C52 112.2(2) . . ?
C46 C53 H53A 109.2 . . ?
C46 C53 H53B 109.2 . . ?
C52 C53 H53A 109.2 . . ?
C52 C53 H53B 109.2 . . ?
H53A C53 H53B 107.9 . . ?
C62 C61 C67 120.5(4) . . ?
C66 C61 C62 117.1(4) . . ?
C66 C61 C67 122.4(4) . . ?
C61 C62 H62 120.7 . . ?
C63 C62 C61 118.6(5) . . ?
C63 C62 H62 120.7 . . ?
C62 C63 H63 118.1 . . ?
C62 C63 C64 123.9(4) . . ?
C64 C63 H63 118.1 . . ?
C63 C64 H64 121.3 . . ?
C65 C64 C63 117.4(5) . . ?
C65 C64 H64 121.3 . . ?
C64 C65 H65 119.5 . . ?
C64 C65 C66 121.1(5) . . ?
C66 C65 H65 119.5 . . ?
C61 C66 C65 121.8(4) . . ?
C61 C66 H66 119.1 . . ?
C65 C66 H66 119.1 . . ?
C61 C67 H67A 109.5 . . ?
C61 C67 H67B 109.5 . . ?
C61 C67 H67C 109.5 . . ?
H67A C67 H67B 109.5 . . ?
H67A C67 H67C 109.5 . . ?
H67B C67 H67C 109.5 . . ?
C72 C71 C77 121.2(4) . . ?
C76 C71 C72 117.5(3) . . ?
C76 C71 C77 121.3(4) . . ?
C71 C72 H72 119.9 . . ?
C73 C72 C71 120.3(3) . . ?
C73 C72 H72 119.9 . . ?
C72 C73 H73 120.0 . . ?
C74 C73 C72 120.0(3) . . ?
C74 C73 H73 120.0 . . ?
C73 C74 H74 120.0 . . ?
C75 C74 C73 120.0(3) . . ?
C75 C74 H74 120.0 . . ?
C74 C75 H75 119.7 . . ?
C74 C75 C76 120.5(4) . . ?
C76 C75 H75 119.7 . . ?
C71 C76 H76 119.2 . . ?
C75 C76 C71 121.6(3) . . ?
C75 C76 H76 119.2 . . ?
C71 C77 H77A 109.5 . . ?
C71 C77 H77B 109.5 . . ?
C71 C77 H77C 109.5 . . ?
H77A C77 H77B 109.5 . . ?
H77A C77 H77C 109.5 . . ?
H77B C77 H77C 109.5 . . ?

loop_
_geom_torsion_atom_site_label_1
_geom_torsion_atom_site_label_2
_geom_torsion_atom_site_label_3
_geom_torsion_atom_site_label_4
_geom_torsion
_geom_torsion_site_symmetry_1
_geom_torsion_site_symmetry_2
_geom_torsion_site_symmetry_3
_geom_torsion_site_symmetry_4
_geom_torsion_publ_flag
Ir C46 C47 C48 104.0(2) . . . . ?
Ir C46 C53 C52 9.5(3) . . . . ?
Ir C47 C48 C49 38.3(2) . . . . ?
Ir C50 C51 C52 102.8(2) . . . . ?
Ir C51 C52 C53 35.0(3) . . . . ?
P1 P2 N1 C2 -148.2(2) . . . . ?
P1 P2 N2 C15 168.7(2) . . . . ?
P1 P2 N4 C1 2.60(18) . . . . ?
P1 P2 N4 C37 -175.30(16) . . . . ?
P1 N1 C2 C3 45.0(3) . . . . ?
P1 N1 C2 C9 166.52(16) . . . . ?
P1 N2 C15 C16 -32.6(3) . . . . ?
P1 N2 C15 C22 -155.47(19) . . . . ?
P1 N3 C1 Ir -165.18(11) . . . . ?
P1 N3 C1 N4 6.2(3) . . . . ?
P1 N3 C28 C29 85.4(2) . . . . ?
P1 N3 C28 C33 -90.3(2) . . . . ?
P2 P1 N1 C2 144.3(2) . . . . ?
P2 P1 N2 C15 -167.1(3) . . . . ?
P2 P1 N3 C1 -3.77(18) . . . . ?
P2 P1 N3 C28 168.18(15) . . . . ?
P2 N1 C2 C3 -179.58(15) . . . . ?
P2 N1 C2 C9 -58.1(2) . . . . ?
P2 N2 C15 C16 163.85(16) . . . . ?
P2 N2 C15 C22 40.9(3) . . . . ?
P2 N4 C1 Ir 166.15(11) . . . . ?
P2 N4 C1 N3 -5.5(3) . . . . ?
P2 N4 C37 C38 87.5(2) . . . . ?
P2 N4 C37 C42 -88.8(2) . . . . ?
N1 P1 N2 P2 -25.66(9) . . . . ?
N1 P1 N2 C15 167.2(2) . . . . ?
N1 P1 N3 C1 37.3(2) . . . . ?
N1 P1 N3 C28 -150.72(16) . . . . ?
N1 P2 N2 P1 25.59(9) . . . . ?
N1 P2 N2 C15 -165.7(2) . . . . ?
N1 P2 N4 C1 -38.4(2) . . . . ?
N1 P2 N4 C37 143.67(16) . . . . ?
N1 C2 C3 C4 -141.2(2) . . . . ?
N1 C2 C3 C8 41.7(3) . . . . ?
N1 C2 C9 C10 -34.2(3) . . . . ?
N1 C2 C9 C14 147.1(2) . . . . ?
N2 P1 N1 P2 25.47(9) . . . . ?
N2 P1 N1 C2 169.8(2) . . . . ?
N2 P1 N3 C1 -44.1(2) . . . . ?
N2 P1 N3 C28 127.85(16) . . . . ?
N2 P2 N1 P1 -25.56(9) . . . . ?
N2 P2 N1 C2 -173.80(19) . . . . ?
N2 P2 N4 C1 43.0(2) . . . . ?
N2 P2 N4 C37 -134.93(16) . . . . ?
N2 C15 C16 C17 -36.8(3) . . . . ?
N2 C15 C16 C21 147.3(2) . . . . ?
N2 C15 C22 C23 -135.0(2) . . . . ?
N2 C15 C22 C27 45.3(3) . . . . ?
N3 P1 N1 P2 -74.13(10) . . . . ?
N3 P1 N1 C2 70.2(2) . . . . ?
N3 P1 N2 P2 72.45(10) . . . . ?
N3 P1 N2 C15 -94.6(2) . . . . ?
N3 C28 C29 C30 176.3(2) . . . . ?
N3 C28 C29 C34 -6.9(3) . . . . ?
N3 C28 C33 C32 -176.4(2) . . . . ?
N3 C28 C33 C36 5.8(3) . . . . ?
N4 P2 N1 P1 74.27(10) . . . . ?
N4 P2 N1 C2 -73.97(19) . . . . ?
N4 P2 N2 P1 -71.88(10) . . . . ?
N4 P2 N2 C15 96.8(2) . . . . ?
N4 C37 C38 C39 174.6(2) . . . . ?
N4 C37 C38 C43 -6.6(3) . . . . ?
N4 C37 C42 C41 -175.1(2) . . . . ?
N4 C37 C42 C45 8.3(3) . . . . ?
C1 N3 C28 C29 -101.9(2) . . . . ?
C1 N3 C28 C33 82.4(3) . . . . ?
C1 N4 C37 C38 -90.6(3) . . . . ?
C1 N4 C37 C42 93.1(3) . . . . ?
C2 C3 C4 C5 -177.7(2) . . . . ?
C2 C3 C8 C7 177.3(2) . . . . ?
C2 C9 C10 C11 -178.4(2) . . . . ?
C2 C9 C14 C13 179.2(2) . . . . ?
C3 C2 C9 C10 88.3(3) . . . . ?
C3 C2 C9 C14 -90.4(3) . . . . ?
C3 C4 C5 C6 0.4(4) . . . . ?
C4 C3 C8 C7 0.2(4) . . . . ?
C4 C5 C6 C7 0.0(5) . . . . ?
C5 C6 C7 C8 -0.2(5) . . . . ?
C6 C7 C8 C3 0.2(4) . . . . ?
C8 C3 C4 C5 -0.5(4) . . . . ?
C9 C2 C3 C4 98.6(3) . . . . ?
C9 C2 C3 C8 -78.5(3) . . . . ?
C9 C10 C11 C12 -0.6(4) . . . . ?
C10 C9 C14 C13 0.4(4) . . . . ?
C10 C11 C12 C13 0.2(4) . . . . ?
C11 C12 C13 C14 0.5(4) . . . . ?
C12 C13 C14 C9 -0.8(4) . . . . ?
C14 C9 C10 C11 0.3(4) . . . . ?
C15 C16 C17 C18 -177.8(2) . . . . ?
C15 C16 C21 C20 176.9(3) . . . . ?
C15 C22 C23 C24 179.1(2) . . . . ?
C15 C22 C27 C26 -179.1(2) . . . . ?
C16 C15 C22 C23 100.9(2) . . . . ?
C16 C15 C22 C27 -78.8(3) . . . . ?
C16 C17 C18 C19 1.9(5) . . . . ?
C17 C16 C21 C20 0.8(4) . . . . ?
C17 C18 C19 C20 -0.8(5) . . . . ?
C18 C19 C20 C21 -0.3(5) . . . . ?
C19 C20 C21 C16 0.3(5) . . . . ?
C21 C16 C17 C18 -1.9(4) . . . . ?
C22 C15 C16 C17 85.2(3) . . . . ?
C22 C15 C16 C21 -90.8(3) . . . . ?
C22 C23 C24 C25 0.0(4) . . . . ?
C23 C22 C27 C26 1.2(4) . . . . ?
C23 C24 C25 C26 1.1(4) . . . . ?
C24 C25 C26 C27 -1.1(4) . . . . ?
C25 C26 C27 C22 -0.1(4) . . . . ?
C27 C22 C23 C24 -1.2(4) . . . . ?
C28 N3 C1 Ir 23.1(3) . . . . ?
C28 N3 C1 N4 -165.49(19) . . . . ?
C28 C29 C30 C31 2.2(4) . . . . ?
C29 C28 C33 C32 7.9(3) . . . . ?
C29 C28 C33 C36 -169.9(2) . . . . ?
C29 C30 C31 C32 3.8(4) . . . . ?
C29 C30 C31 C35 -175.9(3) . . . . ?
C30 C31 C32 C33 -4.1(4) . . . . ?
C31 C32 C33 C28 -1.6(4) . . . . ?
C31 C32 C33 C36 176.2(2) . . . . ?
C33 C28 C29 C30 -8.1(3) . . . . ?
C33 C28 C29 C34 168.7(2) . . . . ?
C34 C29 C30 C31 -174.7(2) . . . . ?
C35 C31 C32 C33 175.6(3) . . . . ?
C37 N4 C1 Ir -16.0(3) . . . . ?
C37 N4 C1 N3 172.35(19) . . . . ?
C37 C38 C39 C40 2.9(3) . . . . ?
C38 C37 C42 C41 8.7(3) . . . . ?
C38 C37 C42 C45 -167.9(2) . . . . ?
C38 C39 C40 C41 3.4(4) . . . . ?
C38 C39 C40 C44 -177.9(2) . . . . ?
C39 C40 C41 C42 -3.8(4) . . . . ?
C40 C41 C42 C37 -2.2(3) . . . . ?
C40 C41 C42 C45 174.6(2) . . . . ?
C42 C37 C38 C39 -9.1(3) . . . . ?
C42 C37 C38 C43 169.6(2) . . . . ?
C43 C38 C39 C40 -175.8(2) . . . . ?
C44 C40 C41 C42 177.5(2) . . . . ?
C46 C47 C48 C49 -43.4(3) . . . . ?
C47 C46 C53 C52 91.1(3) . . . . ?
C47 C48 C49 C50 -35.1(3) . . . . ?
C48 C49 C50 Ir 16.2(3) . . . . ?
C48 C49 C50 C51 96.0(3) . . . . ?
C49 C50 C51 Ir -104.3(2) . . . . ?
C49 C50 C51 C52 -1.5(4) . . . . ?
C50 C51 C52 C53 -48.2(3) . . . . ?
C51 C52 C53 C46 -29.6(3) . . . . ?
C53 C46 C47 Ir -106.4(2) . . . . ?
C53 C46 C47 C48 -2.3(4) . . . . ?
C61 C62 C63 C64 2.6(6) . . . . ?
C62 C61 C66 C65 -4.0(6) . . . . ?
C62 C63 C64 C65 -3.4(7) . . . . ?
C63 C64 C65 C66 0.4(7) . . . . ?
C64 C65 C66 C61 3.3(7) . . . . ?
C66 C61 C62 C63 1.1(6) . . . . ?
C67 C61 C62 C63 179.5(4) . . . . ?
C67 C61 C66 C65 177.6(4) . . . . ?
C71 C72 C73 C74 0.5(5) . . . . ?
C72 C71 C76 C75 -1.0(4) . . . . ?
C72 C73 C74 C75 -1.1(5) . . . . ?
C73 C74 C75 C76 0.7(5) . . . . ?
C74 C75 C76 C71 0.3(5) . . . . ?
C76 C71 C72 C73 0.6(4) . . . . ?
C77 C71 C72 C73 -179.6(3) . . . . ?
C77 C71 C76 C75 179.2(3) . . . . ?

_iucr_refine_instructions_details 
;
TITL ga_tro107 - #2208 - in P-1 - superflip - nova
CELL 0.71073 11.531206 15.093472 16.480265 91.4726 100.9553 90.9436
ZERR 2 0.000117 0.000179 0.000167 0.0009 0.0009 0.0009
LATT 1

SFAC C H Cl Ir N P
UNIT 134 144 2 2 8 4

L.S. 10
PLAN  25
SIZE 0.1 0.1 0.1
TEMP -153.18
BOND $H
CONF
MORE -1
fmap 2
acta
REM <HKL>/struk/ga/ga_tro107/ga_tro107.hkl</HKL>

WGHT    0.028600    2.956300
FVAR       1.68567
IR    4    0.347092    0.543598    0.144669    11.00000    0.01326    0.01111 =
         0.01152   -0.00166    0.00145    0.00017
CL    3    0.526145    0.624144    0.196900    11.00000    0.01664    0.02149 =
         0.01918   -0.00444    0.00125   -0.00372
P1    6    0.193718    0.830252    0.156625    11.00000    0.01683    0.01175 =
         0.01181    0.00044    0.00297    0.00026
P2    6    0.174630    0.760109    0.291425    11.00000    0.01717    0.01306 =
         0.01119   -0.00039    0.00407    0.00116
N1    5    0.268040    0.836133    0.258042    11.00000    0.01800    0.01290 =
         0.01237   -0.00080    0.00116   -0.00296
N2    5    0.081304    0.799343    0.206522    11.00000    0.01530    0.01780 =
         0.01400    0.00335    0.00414    0.00328
N3    5    0.240298    0.725772    0.126105    11.00000    0.01545    0.01228 =
         0.00962   -0.00019    0.00288    0.00067
N4    5    0.224410    0.661529    0.249319    11.00000    0.01644    0.01082 =
         0.01081    0.00092    0.00259    0.00088
C1    1    0.257900    0.652015    0.173517    11.00000    0.01178    0.01303 =
         0.01232   -0.00054    0.00072   -0.00331
C2    1    0.393963    0.847354    0.294024    11.00000    0.01903    0.01230 =
         0.01487   -0.00013    0.00196   -0.00010
AFIX  13
H2    2    0.434188    0.790109    0.287612    11.00000   -1.20000
AFIX   0
C3    1    0.452815    0.919813    0.252103    11.00000    0.01891    0.01736 =
         0.01315   -0.00170    0.00064   -0.00252
C4    1    0.566832    0.907682    0.237834    11.00000    0.02189    0.02347 =
         0.02304    0.00239    0.00135    0.00053
AFIX  43
H4    2    0.605287    0.853611    0.252515    11.00000   -1.20000
AFIX   0
C5    1    0.625435    0.973435    0.202422    11.00000    0.02368    0.03751 =
         0.03316    0.00560    0.00700   -0.00560
AFIX  43
H5    2    0.702989    0.964156    0.192698    11.00000   -1.20000
AFIX   0
C6    1    0.569803    1.052214    0.181580    11.00000    0.03631    0.03044 =
         0.03229    0.00957    0.00460   -0.01063
AFIX  43
H6    2    0.609193    1.097403    0.157422    11.00000   -1.20000
AFIX   0
C7    1    0.456636    1.065557    0.195806    11.00000    0.03489    0.01894 =
         0.02797    0.00675   -0.00052   -0.00203
AFIX  43
H7    2    0.418900    1.119993    0.181543    11.00000   -1.20000
AFIX   0
C8    1    0.397762    0.999419    0.230995    11.00000    0.02374    0.01696 =
         0.02285    0.00086    0.00308   -0.00006
AFIX  43
H8    2    0.320127    1.008858    0.240490    11.00000   -1.20000
AFIX   0
C9    1    0.405125    0.870109    0.386177    11.00000    0.02232    0.01472 =
         0.01515   -0.00037    0.00164   -0.00389
C10   1    0.320945    0.920939    0.415207    11.00000    0.02679    0.02001 =
         0.01990   -0.00368    0.00400   -0.00322
AFIX  43
H10   2    0.254201    0.940807    0.377584    11.00000   -1.20000
AFIX   0
C11   1    0.334283    0.942778    0.499322    11.00000    0.04303    0.02460 =
         0.02273   -0.00833    0.01138   -0.00897
AFIX  43
H11   2    0.276852    0.977944    0.518485    11.00000   -1.20000
AFIX   0
C12   1    0.430345    0.913696    0.555043    11.00000    0.04839    0.03244 =
         0.01536   -0.00228    0.00171   -0.01660
AFIX  43
H12   2    0.438942    0.928554    0.612272    11.00000   -1.20000
AFIX   0
C13   1    0.513298    0.863050    0.526763    11.00000    0.03669    0.03233 =
         0.02156    0.00269   -0.00819   -0.01247
AFIX  43
H13   2    0.579155    0.842448    0.564757    11.00000   -1.20000
AFIX   0
C14   1    0.501410    0.841738    0.442739    11.00000    0.02368    0.02419 =
         0.02160    0.00149   -0.00141   -0.00534
AFIX  43
H14   2    0.559906    0.807380    0.423947    11.00000   -1.20000
AFIX   0
C15   1   -0.046664    0.788082    0.184276    11.00000    0.01568    0.01268 =
         0.01675    0.00013    0.00370    0.00056
AFIX  13
H15   2   -0.065134    0.726418    0.161270    11.00000   -1.20000
AFIX   0
C16   1   -0.102112    0.852757    0.119215    11.00000    0.01848    0.01782 =
         0.01590    0.00176    0.00513    0.00289
C17   1   -0.061187    0.939805    0.117182    11.00000    0.02048    0.02131 =
         0.02799    0.00337    0.00167    0.00041
AFIX  43
H17   2    0.005738    0.960521    0.156360    11.00000   -1.20000
AFIX   0
C18   1   -0.118337    0.996799    0.057627    11.00000    0.03131    0.02583 =
         0.04010    0.01473    0.00743    0.00323
AFIX  43
H18   2   -0.088717    1.055614    0.055406    11.00000   -1.20000
AFIX   0
C19   1   -0.218038    0.967812    0.001819    11.00000    0.03134    0.04233 =
         0.03053    0.01931    0.00235    0.00753
AFIX  43
H19   2   -0.257445    1.006765   -0.038228    11.00000   -1.20000
AFIX   0
C20   1   -0.259757    0.881792    0.004838    11.00000    0.02815    0.04377 =
         0.02647    0.01018   -0.00541   -0.00052
AFIX  43
H20   2   -0.328310    0.861762   -0.033148    11.00000   -1.20000
AFIX   0
C21   1   -0.202377    0.824684    0.062783    11.00000    0.02516    0.02471 =
         0.02077    0.00141    0.00016   -0.00167
AFIX  43
H21   2   -0.231745    0.765661    0.064062    11.00000   -1.20000
AFIX   0
C22   1   -0.098819    0.798844    0.262074    11.00000    0.01523    0.01801 =
         0.01576    0.00184    0.00337    0.00369
C23   1   -0.185607    0.739747    0.277794    11.00000    0.01796    0.01908 =
         0.02175    0.00392    0.00466    0.00164
AFIX  43
H23   2   -0.213318    0.692771    0.239145    11.00000   -1.20000
AFIX   0
C24   1   -0.232026    0.748872    0.349489    11.00000    0.01848    0.02712 =
         0.02791    0.00772    0.00838    0.00279
AFIX  43
H24   2   -0.291089    0.708229    0.359594    11.00000   -1.20000
AFIX   0
C25   1   -0.192176    0.817122    0.406052    11.00000    0.02497    0.03531 =
         0.01932    0.00462    0.00922    0.00774
AFIX  43
H25   2   -0.222777    0.822815    0.455494    11.00000   -1.20000
AFIX   0
C26   1   -0.107209    0.877360    0.390335    11.00000    0.02553    0.02674 =
         0.02121   -0.00220    0.00474    0.00427
AFIX  43
H26   2   -0.080813    0.924851    0.428695    11.00000   -1.20000
AFIX   0
C27   1   -0.060890    0.868456    0.319039    11.00000    0.02298    0.02074 =
         0.02174    0.00005    0.00747    0.00068
AFIX  43
H27   2   -0.002919    0.909944    0.308750    11.00000   -1.20000
AFIX   0
C28   1    0.245417    0.716478    0.038724    11.00000    0.01854    0.01241 =
         0.01136   -0.00080    0.00275    0.00104
C29   1    0.345914    0.744359    0.009052    11.00000    0.01878    0.01551 =
         0.01319    0.00212    0.00474    0.00220
C30   1    0.347239    0.728694   -0.074442    11.00000    0.02458    0.02334 =
         0.01542    0.00317    0.00831    0.00507
AFIX  43
H30   2    0.415810    0.745315   -0.094993    11.00000   -1.20000
AFIX   0
C31   1    0.251508    0.689445   -0.129154    11.00000    0.03167    0.02810 =
         0.01086   -0.00024    0.00362    0.01000
C32   1    0.149247    0.670528   -0.098705    11.00000    0.02395    0.02461 =
         0.01381   -0.00329   -0.00021    0.00333
AFIX  43
H32   2    0.081396    0.647457   -0.135604    11.00000   -1.20000
AFIX   0
C33   1    0.143960    0.684532   -0.015799    11.00000    0.01785    0.01576 =
         0.01456   -0.00018    0.00230    0.00155
C34   1    0.446623    0.793693    0.063145    11.00000    0.01870    0.02252 =
         0.02133   -0.00123    0.00687   -0.00284
AFIX 137
H34A  2    0.423941    0.854950    0.072057    11.00000   -1.50000
H34B  2    0.515533    0.793577    0.036319    11.00000   -1.50000
H34C  2    0.466312    0.764845    0.116465    11.00000   -1.50000
AFIX   0
C35   1    0.258020    0.667734   -0.217818    11.00000    0.04219    0.05646 =
         0.01449   -0.00413    0.00751    0.01366
AFIX 137
H35A  2    0.319430    0.704945   -0.234435    11.00000   -1.50000
H35B  2    0.181620    0.678972   -0.253252    11.00000   -1.50000
H35C  2    0.277249    0.605151   -0.223488    11.00000   -1.50000
AFIX   0
C36   1    0.029279    0.668497    0.013287    11.00000    0.01605    0.02486 =
         0.01943   -0.00383    0.00095   -0.00028
AFIX 137
H36A  2    0.045361    0.641168    0.067470    11.00000   -1.50000
H36B  2   -0.022181    0.628841   -0.026490    11.00000   -1.50000
H36C  2   -0.009879    0.725059    0.017787    11.00000   -1.50000
AFIX   0
C37   1    0.225484    0.583402    0.299914    11.00000    0.02016    0.01246 =
         0.01151   -0.00002    0.00535    0.00105
C38   1    0.123284    0.530201    0.291499    11.00000    0.01873    0.01356 =
         0.01574   -0.00023    0.00643    0.00092
C39   1    0.127946    0.451501    0.334925    11.00000    0.02446    0.01709 =
         0.02026    0.00170    0.01092   -0.00111
AFIX  43
H39   2    0.059917    0.413615    0.327517    11.00000   -1.20000
AFIX   0
C40   1    0.229974    0.427472    0.388718    11.00000    0.03012    0.01550 =
         0.01623    0.00423    0.01030    0.00348
C41   1    0.326294    0.486134    0.402026    11.00000    0.02447    0.01841 =
         0.01448    0.00336    0.00406    0.00414
AFIX  43
H41   2    0.394706    0.472098    0.441172    11.00000   -1.20000
AFIX   0
C42   1    0.325592    0.564955    0.359683    11.00000    0.02058    0.01677 =
         0.01010    0.00028    0.00340    0.00135
C43   1    0.007778    0.556067    0.238423    11.00000    0.01803    0.01938 =
         0.02644    0.00215    0.00486   -0.00059
AFIX 137
H43A  2   -0.024405    0.606623    0.264667    11.00000   -1.50000
H43B  2   -0.048484    0.505864    0.232403    11.00000   -1.50000
H43C  2    0.021314    0.572491    0.183780    11.00000   -1.50000
AFIX   0
C44   1    0.235964    0.341088    0.433268    11.00000    0.04197    0.02134 =
         0.03450    0.01327    0.01142    0.00091
AFIX 137
H44A  2    0.229060    0.352512    0.490946    11.00000   -1.50000
H44B  2    0.311627    0.313192    0.431518    11.00000   -1.50000
H44C  2    0.171094    0.301455    0.406275    11.00000   -1.50000
AFIX   0
C45   1    0.427826    0.629705    0.381958    11.00000    0.02296    0.01971 =
         0.01590    0.00192    0.00050   -0.00159
AFIX 137
H45A  2    0.462368    0.640231    0.333039    11.00000   -1.50000
H45B  2    0.487721    0.605357    0.425492    11.00000   -1.50000
H45C  2    0.400052    0.685751    0.401867    11.00000   -1.50000
AFIX   0
C46   1    0.205595    0.448985    0.127107    11.00000    0.01788    0.01497 =
         0.01735   -0.00394    0.00393   -0.00253
H46   2    0.140210    0.469918    0.151423    11.00000   -1.20000
C47   1    0.216043    0.486253    0.050135    11.00000    0.01504    0.01436 =
         0.01738   -0.00110    0.00057   -0.00008
H47   2    0.158875    0.528341    0.027628    11.00000   -1.20000
C48   1    0.268300    0.441272   -0.017138    11.00000    0.02250    0.01897 =
         0.01375   -0.00296    0.00204   -0.00112
AFIX  23
H48A  2    0.285025    0.486216   -0.056329    11.00000   -1.20000
H48B  2    0.209758    0.397988   -0.048085    11.00000   -1.20000
AFIX   0
C49   1    0.382513    0.393186    0.017189    11.00000    0.02329    0.01695 =
         0.01669   -0.00435    0.00601    0.00129
AFIX  23
H49A  2    0.362850    0.332865    0.033368    11.00000   -1.20000
H49B  2    0.430653    0.387321   -0.026332    11.00000   -1.20000
AFIX   0
C50   1    0.453314    0.443530    0.091560    11.00000    0.01669    0.01583 =
         0.02281   -0.00277    0.00268    0.00264
H50   2    0.518883    0.474639    0.086629    11.00000   -1.20000
C51   1    0.447772    0.424018    0.173059    11.00000    0.01877    0.01575 =
         0.02136   -0.00186   -0.00252    0.00411
H51   2    0.513588    0.442373    0.213086    11.00000   -1.20000
C52   1    0.369908    0.352806    0.198980    11.00000    0.03543    0.01745 =
         0.02077    0.00319    0.00244    0.00355
AFIX  23
H52A  2    0.371397    0.359961    0.259054    11.00000   -1.20000
H52B  2    0.402358    0.294061    0.188999    11.00000   -1.20000
AFIX   0
C53   1    0.241964    0.355456    0.152669    11.00000    0.03019    0.01700 =
         0.02156   -0.00065    0.00799   -0.00381
AFIX  23
H53A  2    0.232305    0.316164    0.102701    11.00000   -1.20000
H53B  2    0.189085    0.332549    0.188486    11.00000   -1.20000
AFIX   0

C61   1   -0.047528    0.126824    0.315872    11.00000    0.06297    0.03477 =
         0.05164   -0.00403    0.01303    0.00473
C62   1    0.067291    0.107720    0.359983    11.00000    0.06127    0.03503 =
         0.07011   -0.00714   -0.00422   -0.00140
AFIX  43
H62   2    0.078578    0.089019    0.415485    11.00000   -1.20000
AFIX   0
C63   1    0.160590    0.116769    0.321089    11.00000    0.06118    0.03553 =
         0.07244    0.00162   -0.00188    0.00173
AFIX  43
H63   2    0.236503    0.101495    0.350219    11.00000   -1.20000
AFIX   0
C64   1    0.151527    0.146832    0.241798    11.00000    0.04509    0.03202 =
         0.15896    0.02036    0.03874    0.01011
AFIX  43
H64   2    0.219485    0.155178    0.217854    11.00000   -1.20000
AFIX   0
C65   1    0.043106    0.163803    0.199864    11.00000    0.06235    0.04519 =
         0.08342    0.01077    0.01975    0.00793
AFIX  43
H65   2    0.033846    0.184247    0.145013    11.00000   -1.20000
AFIX   0
C66   1   -0.056559    0.151892    0.235577    11.00000    0.04189    0.04312 =
         0.04959    0.00267    0.00344    0.00776
AFIX  43
H66   2   -0.132578    0.161426    0.203334    11.00000   -1.20000
AFIX   0
C67   1   -0.149738    0.117444    0.354741    11.00000    0.08668    0.04347 =
         0.08880    0.00023    0.04385    0.00137
AFIX 137
H67A  2   -0.193236    0.062496    0.334331    11.00000   -1.50000
H67B  2   -0.201316    0.168078    0.341320    11.00000   -1.50000
H67C  2   -0.123690    0.115422    0.414824    11.00000   -1.50000
AFIX   0

C71   1    0.836227    0.363813    0.464117    11.00000    0.03112    0.04373 =
         0.02061   -0.00119    0.00922    0.00897
C72   1    0.845871    0.446712    0.429929    11.00000    0.05605    0.04053 =
         0.02668   -0.01037    0.01804   -0.01207
AFIX  43
H72   2    0.921075    0.475354    0.435572    11.00000   -1.20000
AFIX   0
C73   1    0.745763    0.487560    0.387616    11.00000    0.10725    0.02782 =
         0.02506    0.00247    0.02640    0.01840
AFIX  43
H73   2    0.752864    0.543747    0.364119    11.00000   -1.20000
AFIX   0
C74   1    0.637430    0.446935    0.379873    11.00000    0.05878    0.07012 =
         0.01768   -0.00768    0.00295    0.03342
AFIX  43
H74   2    0.569000    0.475336    0.351850    11.00000   -1.20000
AFIX   0
C75   1    0.627397    0.365753    0.412283    11.00000    0.03253    0.06985 =
         0.02911   -0.01897    0.00404    0.00638
AFIX  43
H75   2    0.551939    0.337409    0.406179    11.00000   -1.20000
AFIX   0
C76   1    0.724912    0.324757    0.453481    11.00000    0.04308    0.03276 =
         0.03503   -0.00474    0.01977    0.00010
AFIX  43
H76   2    0.716055    0.267970    0.475391    11.00000   -1.20000
AFIX   0
C77   1    0.942280    0.319085    0.510174    11.00000    0.04181    0.12006 =
         0.04358    0.02473    0.01215    0.03535
AFIX 137
H77A  2    0.985386    0.291332    0.470745    11.00000   -1.50000
H77B  2    0.917212    0.273593    0.544963    11.00000   -1.50000
H77C  2    0.993870    0.362964    0.545052    11.00000   -1.50000
AFIX   0
HKLF 4

REM  ga_tro107 - #2208 - in P-1 - superflip - nova
REM R1 =  0.0357 for   18429 Fo > 4sig(Fo)  and  0.0410 for all   19792 data
REM    696 parameters refined using      0 restraints

END

WGHT      0.0286      2.9662

REM Highest difference peak  2.340,  deepest hole -1.738,  1-sigma level  0.121
Q1    1   0.2766  0.5424  0.1420  11.00000  0.05    2.34
Q2    1   0.4207  0.5450  0.1499  11.00000  0.05    2.20
Q3    1   0.1159  0.1451  0.1713  11.00000  0.05    1.86
Q4    1   0.0609  0.1303  0.2459  11.00000  0.05    1.51
Q5    1   0.3649  0.5558  0.0992  11.00000  0.05    1.29
Q6    1  -0.0296  0.1126  0.3837  11.00000  0.05    1.05
Q7    1   0.3250  0.5931  0.1446  11.00000  0.05    1.04
Q8    1  -0.1218  0.1206  0.3117  11.00000  0.05    0.87
Q9    1   0.3138  0.4991  0.1735  11.00000  0.05    0.84
Q10   1   0.3431  0.5463  0.1907  11.00000  0.05    0.83
Q11   1   0.3079  0.5798  0.1225  11.00000  0.05    0.82
Q12   1  -0.1506  1.0145 -0.0919  11.00000  0.05    0.82
Q13   1   0.3720  0.4901  0.1498  11.00000  0.05    0.82
Q14   1   0.9544  0.3328  0.5537  11.00000  0.05    0.68
Q15   1   0.2678  0.2804  0.2765  11.00000  0.05    0.68
Q16   1   0.1991  0.6881 -0.1095  11.00000  0.05    0.67
Q17   1   0.0035  0.1391  0.3675  11.00000  0.05    0.67
Q18   1   0.9231  0.3569  0.5877  11.00000  0.05    0.63
Q19   1   0.0832  0.1266  0.3095  11.00000  0.05    0.59
Q20   1   0.2035  0.5510  0.1471  11.00000  0.05    0.58
Q21   1  -0.2446  0.8632  0.0527  11.00000  0.05    0.57
Q22   1  -0.0233  0.1774  0.3107  11.00000  0.05    0.57
Q23   1   0.2885  0.5430  0.0921  11.00000  0.05    0.56
Q24   1   0.0236  0.7965  0.1901  11.00000  0.05    0.55
Q25   1   0.4201  0.8823  0.2659  11.00000  0.05    0.54
;
_shelx_res_checksum              17098
loop_
_exptl_crystal_face_index_h
_exptl_crystal_face_index_k
_exptl_crystal_face_index_l
_exptl_crystal_face_perp_dist
_exptl_oxdiff_crystal_face_indexfrac_h
_exptl_oxdiff_crystal_face_indexfrac_k
_exptl_oxdiff_crystal_face_indexfrac_l
_exptl_oxdiff_crystal_face_x
_exptl_oxdiff_crystal_face_y
_exptl_oxdiff_crystal_face_z
-13 0 -10 0.0690 -12.9976 0.0014 -9.9980 -0.0239 0.4490 0.8887
11 -4 -19 0.0762 10.9966 -3.9996 -18.9946 0.0540 -0.9332 0.3395
-10 4 20 0.0918 -9.9967 3.9995 19.9944 -0.0509 0.9031 -0.4168
13 0 11 0.0556 12.9977 -0.0014 10.9977 0.0294 -0.4296 -0.9276
0 -21 4 0.0111 -0.0008 -20.9935 4.0002 0.9962 -0.0328 -0.0399
0 21 -4 0.0144 0.0008 20.9935 -4.0002 -0.9962 0.0328 0.0399

_olex2_submission_special_instructions 'No special instructions were received'
_cell_oxdiff_length_a            11.53121(12)
_cell_oxdiff_length_b            15.09347(18)
_cell_oxdiff_length_c            16.48026(17)
_cell_oxdiff_angle_alpha         91.4726(9)
_cell_oxdiff_angle_beta          100.9553(9)
_cell_oxdiff_angle_gamma         90.9436(9)
_cell_oxdiff_volume              2814.45(5)
_cell_oxdiff_measurement_reflns_used 60653
_diffrn_measurement_specimen_support 'polyimid foil'
####################################################################### 
# 
# This file contains crystal structure data downloaded from the 
# Cambridge Structural Database (CSD) hosted by the Cambridge 
# Crystallographic Data Centre (CCDC).
# 
# Full information about CCDC data access policies and citation 
# guidelines are available at http://www.ccdc.cam.ac.uk/access/V1 
# 
# Audit and citation data items may have been added by the CCDC. 
# Please retain this information to preserve the provenance of 
# this file and to allow appropriate attribution of the data. 
# 
#######################################################################

data_ga_tro114_sq
_database_code_depnum_ccdc_archive 'CCDC 1040126'
_audit_update_record             
;
2014-12-19 deposited with the CCDC.
2015-02-13 downloaded from the CCDC.
;
_audit_creation_date             
;
'Tue Nov 11 16:37:55 2014'
;

_audit_block_code                ga_tro114
_audit_block_refno               2250
_audit_block_usercomment         'tr1499, block, light bronze'


_audit_creation_method           
;
Olex2 1.2
(compiled 2014.11.28 svn.r3107 for OlexSys, GUI svn.r4959)
;


# start Validation Reply Form
_vrf_CHEMW03_ga_tro114_sq        
;
PROBLEM: WARNING: The ratio of given/expected molecular weight as
RESPONSE: see platon_squeeze_
;
_chemical_name_systematic        ?
_chemical_name_common            ?
_chemical_formula_moiety         'C47 H44 Cl Ir N4 O2 P2'
_chemical_formula_sum            'C54 H52 Cl Ir N4 O2 P2'
_chemical_formula_weight         1078.58
_chemical_melting_point          ?
_exptl_crystal_description       plate
_exptl_crystal_colour            'light bronze'
_diffrn_ambient_temperature      120(1)
loop_
_atom_type_symbol
_atom_type_description
_atom_type_scat_dispersion_real
_atom_type_scat_dispersion_imag
_atom_type_scat_source
C C 0.0033 0.0016 'International Tables Vol C Tables 4.2.6.8 and 6.1.1.4'
H H 0.0000 0.0000 'International Tables Vol C Tables 4.2.6.8 and 6.1.1.4'
Cl Cl 0.1484 0.1585 'International Tables Vol C Tables 4.2.6.8 and 6.1.1.4'
Ir Ir -1.4442 7.9887 'International Tables Vol C Tables 4.2.6.8 and 6.1.1.4'
N N 0.0061 0.0033 'International Tables Vol C Tables 4.2.6.8 and 6.1.1.4'
O O 0.0106 0.0060 'International Tables Vol C Tables 4.2.6.8 and 6.1.1.4'
P P 0.1023 0.0942 'International Tables Vol C Tables 4.2.6.8 and 6.1.1.4'

_shelx_space_group_comment       
;
The symmetry employed for this shelxl refinement is uniquely defined
by the following loop, which should always be used as a source of
symmetry information in preference to the above space-group names.
They are only intended as comments.
;
_space_group_crystal_system      trigonal
_space_group_IT_number           148
_space_group_name_H-M_alt        'R -3'
_symmetry_cell_setting           trigonal
_symmetry_space_group_name_h-m   'R -3'
_symmetry_int_tables_number      148
_chemical_absolute_configuration .

_space_group_name_Hall           '-R 3'
loop_
_symmetry_equiv_pos_as_xyz
'x, y, z'
'-y, x-y, z'
'-x+y, -x, z'
'x+2/3, y+1/3, z+1/3'
'-y+2/3, x-y+1/3, z+1/3'
'-x+y+2/3, -x+1/3, z+1/3'
'x+1/3, y+2/3, z+2/3'
'-y+1/3, x-y+2/3, z+2/3'
'-x+y+1/3, -x+2/3, z+2/3'
'-x, -y, -z'
'y, -x+y, -z'
'x-y, x, -z'
'-x+2/3, -y+1/3, -z+1/3'
'y+2/3, -x+y+1/3, -z+1/3'
'x-y+2/3, x+1/3, -z+1/3'
'-x+1/3, -y+2/3, -z+2/3'
'y+1/3, -x+y+2/3, -z+2/3'
'x-y+1/3, x+2/3, -z+2/3'

_cell_length_a                   30.1754(4)
_cell_length_b                   30.1754(4)
_cell_length_c                   27.5094(4)
_cell_angle_alpha                90
_cell_angle_beta                 90
_cell_angle_gamma                120
_cell_volume                     21693.0(6)
_cell_formula_units_Z            18
_cell_measurement_reflns_used    47049
_cell_measurement_temperature    120(1)
_cell_measurement_theta_max      27.6260
_cell_measurement_theta_min      3.4790
_shelx_estimated_absorpt_T_max   0.842
_shelx_estimated_absorpt_T_min   0.730
_exptl_absorpt_coefficient_mu    2.937
_exptl_absorpt_correction_T_max  0.862
_exptl_absorpt_correction_T_min  0.758
_exptl_absorpt_correction_type   gaussian
_exptl_absorpt_process_details   
;
CrysAlisPro, Agilent Technologies,
Version 1.171.37.35 (release 13-08-2014 CrysAlis171 .NET)
(compiled Aug 13 2014,18:06:01)
Numerical absorption correction based on gaussian integration over
			a multifaceted crystal model
Empirical absorption correction using spherical harmonics,
 implemented in SCALE3 ABSPACK scaling algorithm.
;
_exptl_absorpt_special_details   ?
_exptl_crystal_density_diffrn    1.486
_exptl_crystal_density_meas      ?
_exptl_crystal_density_method    ?
_exptl_crystal_F_000             9792
_exptl_crystal_size_max          0.114
_exptl_crystal_size_mid          0.107
_exptl_crystal_size_min          0.061
_exptl_transmission_factor_max   ?
_exptl_transmission_factor_min   ?
_diffrn_reflns_av_R_equivalents  0.0832
_diffrn_reflns_av_unetI/netI     0.0395
_diffrn_reflns_Laue_measured_fraction_full 0.998
_diffrn_reflns_Laue_measured_fraction_max 0.974
_diffrn_reflns_limit_h_max       40
_diffrn_reflns_limit_h_min       -40
_diffrn_reflns_limit_k_max       41
_diffrn_reflns_limit_k_min       -39
_diffrn_reflns_limit_l_max       37
_diffrn_reflns_limit_l_min       -37
_diffrn_reflns_number            256938
_diffrn_reflns_point_group_measured_fraction_full 0.998
_diffrn_reflns_point_group_measured_fraction_max 0.974
_diffrn_reflns_theta_full        25.242
_diffrn_reflns_theta_max         29.034
_diffrn_reflns_theta_min         3.226
_diffrn_detector_area_resol_mean 7.9621
_diffrn_measured_fraction_theta_full 0.998
_diffrn_measured_fraction_theta_max 0.974
_diffrn_measurement_device_type  'Agilent SuperNova, Dual, Cu at zero, Eos'
_diffrn_measurement_method       '\w scans'
_diffrn_radiation_probe          x-ray
_diffrn_radiation_type           'Mo K\a'
_diffrn_radiation_wavelength     0.71073
_diffrn_source                   'microfocus X-Ray tube'
_reflns_Friedel_coverage         0.000
_reflns_Friedel_fraction_full    .
_reflns_Friedel_fraction_max     .
_reflns_number_gt                10220
_reflns_number_total             12550
_reflns_special_details          
;
 Reflections were merged by SHELXL according to the crystal
 class for the calculation of statistics and refinement.
 
 Structure factors included contributions from the .fab file,
 see _platon_squeeze_.
 
 _reflns_Friedel_fraction is defined as the number of unique
 Friedel pairs measured divided by the number that would be
 possible theoretically, ignoring centric projections and
 systematic absences.
;
_reflns_threshold_expression     'I > 2\s(I)'
_computing_cell_refinement       
;
CrysAlisPro, Agilent Technologies,
Version 1.171.37.35 (release 13-08-2014 CrysAlis171 .NET)
(compiled Aug 13 2014,18:06:01)
;
_computing_data_collection       
;
CrysAlisPro, Agilent Technologies,
Version 1.171.37.35 (release 13-08-2014 CrysAlis171 .NET)
(compiled Aug 13 2014,18:06:01)
;
_computing_data_reduction        
;
CrysAlisPro, Agilent Technologies,
Version 1.171.37.35 (release 13-08-2014 CrysAlis171 .NET)
(compiled Aug 13 2014,18:06:01)
;
_computing_molecular_graphics    'Olex2 (Dolomanov et al., 2009)'
_computing_publication_material  
'encif (Wadepohl, 2009-14); encifer 1.5 (CCDC, 2014)'
_computing_structure_refinement  'ShelXL (Sheldrick, 2008)'
_shelxl_version_number           2014/7
_computing_structure_solution    'SUPERFLIP (Palatinus, 2007-2009)'
_refine_diff_density_max         1.654
_refine_diff_density_min         -1.357
_refine_diff_density_rms         0.107
_refine_ls_extinction_coef       .
_refine_ls_extinction_method     none
_refine_ls_goodness_of_fit_ref   1.031
_refine_ls_hydrogen_treatment    constr
_refine_ls_matrix_type           full
_refine_ls_number_parameters     520
_refine_ls_number_reflns         12550
_refine_ls_number_restraints     2
_refine_ls_R_factor_all          0.0509
_refine_ls_R_factor_gt           0.0361
_refine_ls_restrained_S_all      1.033
_refine_ls_shift/su_max          0.003
_refine_ls_shift/su_mean         0.000
_refine_ls_structure_factor_coef Fsqd
_refine_ls_weighting_details     
'w=1/[\s^2^(Fo^2^)+(0.0378P)^2^+84.2741P] where P=(Fo^2^+2Fc^2^)/3'
_refine_ls_weighting_scheme      calc
_refine_ls_wR_factor_gt          0.0796
_refine_ls_wR_factor_ref         0.0839
_refine_special_details          ?
_olex2_refinement_description    
;
1. Fixed Uiso
 At 1.2 times of:
  All C(H) groups
 At 1.5 times of:
  All C(H,H,H) groups
2. Restrained distances
 C47-O2
 1.13 with sigma of 0.001
 Ir-C47
 1.856 with sigma of 0.001
3.a Ternary CH refined with riding coordinates:
 C20(H20), C33(H33)
3.b Aromatic/amide H refined with riding coordinates:
 C4(H4), C6(H6), C13(H13), C15(H15), C22(H22), C23(H23), C24(H24), C25(H25),
 C26(H26), C28(H28), C29(H29), C30(H30), C31(H31), C32(H32), C35(H35), C36(H36),
  C37(H37), C38(H38), C39(H39), C41(H41), C42(H42), C43(H43), C44(H44), C45(H45)
3.c Idealised Me refined as rotating group:
 C8(H8A,H8B,H8C), C9(H9A,H9B,H9C), C10(H10A,H10B,H10C), C17(H17A,H17B,H17C),
 C18(H18A,H18B,H18C), C19(H19A,H19B,H19C)
;
_atom_sites_solution_hydrogens   geom
_atom_sites_solution_primary     iterative
_atom_sites_solution_secondary   difmap
loop_
_atom_site_label
_atom_site_type_symbol
_atom_site_fract_x
_atom_site_fract_y
_atom_site_fract_z
_atom_site_U_iso_or_equiv
_atom_site_adp_type
_atom_site_occupancy
_atom_site_site_symmetry_order
_atom_site_calc_flag
_atom_site_refinement_flags_posn
_atom_site_refinement_flags_adp
_atom_site_refinement_flags_occupancy
_atom_site_disorder_assembly
_atom_site_disorder_group
Ir Ir 0.48617(2) 0.40944(2) 0.72105(2) 0.02413(5) Uani 1 1 d D . . . .
Cl Cl 0.44248(4) 0.42647(4) 0.66020(4) 0.0472(2) Uani 1 1 d . . . . .
P1 P 0.60944(3) 0.58302(3) 0.68689(3) 0.02254(16) Uani 1 1 d . . . . .
P2 P 0.63842(3) 0.53082(3) 0.63802(3) 0.02289(16) Uani 1 1 d . . . . .
O1 O 0.38460(10) 0.31544(10) 0.74542(12) 0.0519(8) Uani 1 1 d . . . . .
O2 O 0.53447(11) 0.37980(12) 0.79924(9) 0.0607(9) Uani 1 1 d D . . . .
N1 N 0.56128(10) 0.52331(9) 0.71171(9) 0.0207(5) Uani 1 1 d . . . . .
N2 N 0.58503(10) 0.47540(9) 0.66481(9) 0.0212(5) Uani 1 1 d . . . . .
N3 N 0.66019(10) 0.57186(10) 0.68695(10) 0.0255(6) Uani 1 1 d . . . . .
N4 N 0.60882(10) 0.56618(10) 0.62690(9) 0.0241(5) Uani 1 1 d . . . . .
C1 C 0.55220(12) 0.47649(12) 0.69786(11) 0.0225(6) Uani 1 1 d . . . . .
C2 C 0.53148(12) 0.52854(11) 0.75097(11) 0.0230(6) Uani 1 1 d . . . . .
C3 C 0.49732(12) 0.54529(12) 0.73970(12) 0.0277(7) Uani 1 1 d . . . . .
C4 C 0.47199(13) 0.55374(13) 0.77766(13) 0.0326(8) Uani 1 1 d . . . . .
H4 H 0.4491 0.5658 0.7703 0.039 Uiso 1 1 calc R . . . .
C5 C 0.47904(14) 0.54527(14) 0.82551(14) 0.0374(9) Uani 1 1 d . . . . .
C6 C 0.51315(14) 0.52835(14) 0.83556(13) 0.0357(8) Uani 1 1 d . . . . .
H6 H 0.5176 0.5215 0.8684 0.043 Uiso 1 1 calc R . . . .
C7 C 0.54111(13) 0.52094(12) 0.79963(12) 0.0282(7) Uani 1 1 d . . . . .
C8 C 0.48788(13) 0.55612(14) 0.68836(12) 0.0309(7) Uani 1 1 d . . . . .
H8A H 0.5150 0.5903 0.6787 0.046 Uiso 1 1 calc GR . . . .
H8B H 0.4547 0.5546 0.6867 0.046 Uiso 1 1 calc GR . . . .
H8C H 0.4878 0.5305 0.6664 0.046 Uiso 1 1 calc GR . . . .
C9 C 0.45074(18) 0.55547(18) 0.86530(16) 0.0539(11) Uani 1 1 d . . . . .
H9A H 0.4290 0.5675 0.8508 0.081 Uiso 1 1 calc GR . . . .
H9B H 0.4755 0.5817 0.8874 0.081 Uiso 1 1 calc GR . . . .
H9C H 0.4295 0.5239 0.8835 0.081 Uiso 1 1 calc GR . . . .
C10 C 0.58313(14) 0.51008(14) 0.81378(12) 0.0341(8) Uani 1 1 d . . . . .
H10A H 0.5888 0.4918 0.7873 0.051 Uiso 1 1 calc GR . . . .
H10B H 0.5731 0.4890 0.8432 0.051 Uiso 1 1 calc GR . . . .
H10C H 0.6147 0.5424 0.8200 0.051 Uiso 1 1 calc GR . . . .
C11 C 0.57804(12) 0.42556(11) 0.65091(11) 0.0228(6) Uani 1 1 d . . . . .
C12 C 0.59987(12) 0.40328(12) 0.67949(11) 0.0257(7) Uani 1 1 d . . . . .
C13 C 0.59069(13) 0.35487(12) 0.66692(12) 0.0278(7) Uani 1 1 d . . . . .
H13 H 0.6048 0.3391 0.6866 0.033 Uiso 1 1 calc R . . . .
C14 C 0.56150(13) 0.32849(12) 0.62656(12) 0.0291(7) Uani 1 1 d . . . . .
C15 C 0.54252(14) 0.35266(13) 0.59781(12) 0.0311(7) Uani 1 1 d . . . . .
H15 H 0.5233 0.3356 0.5697 0.037 Uiso 1 1 calc R . . . .
C16 C 0.55046(13) 0.40134(12) 0.60859(11) 0.0270(7) Uani 1 1 d . . . . .
C17 C 0.63483(14) 0.43164(14) 0.72141(13) 0.0340(8) Uani 1 1 d . . . . .
H17A H 0.6659 0.4614 0.7091 0.051 Uiso 1 1 calc GR . . . .
H17B H 0.6440 0.4089 0.7386 0.051 Uiso 1 1 calc GR . . . .
H17C H 0.6173 0.4430 0.7438 0.051 Uiso 1 1 calc GR . . . .
C18 C 0.55113(16) 0.27516(13) 0.61460(14) 0.0399(9) Uani 1 1 d . . . . .
H18A H 0.5811 0.2723 0.6231 0.060 Uiso 1 1 calc GR . . . .
H18B H 0.5440 0.2687 0.5798 0.060 Uiso 1 1 calc GR . . . .
H18C H 0.5215 0.2500 0.6332 0.060 Uiso 1 1 calc GR . . . .
C19 C 0.53046(15) 0.42646(13) 0.57470(12) 0.0349(8) Uani 1 1 d . . . . .
H19A H 0.5070 0.4342 0.5924 0.052 Uiso 1 1 calc GR . . . .
H19B H 0.5123 0.4033 0.5477 0.052 Uiso 1 1 calc GR . . . .
H19C H 0.5591 0.4582 0.5620 0.052 Uiso 1 1 calc GR . . . .
C20 C 0.69372(13) 0.57682(13) 0.72705(12) 0.0280(7) Uani 1 1 d . . . . .
H20 H 0.6742 0.5480 0.7503 0.034 Uiso 1 1 calc R . . . .
C21 C 0.73992(12) 0.57359(13) 0.70826(12) 0.0279(7) Uani 1 1 d . . . . .
C22 C 0.76810(14) 0.60181(14) 0.66867(13) 0.0343(8) Uani 1 1 d . . . . .
H22 H 0.7581 0.6229 0.6518 0.041 Uiso 1 1 calc R . . . .
C23 C 0.81069(14) 0.59980(16) 0.65328(15) 0.0428(9) Uani 1 1 d . . . . .
H23 H 0.8302 0.6199 0.6264 0.051 Uiso 1 1 calc R . . . .
C24 C 0.82473(15) 0.56869(17) 0.67683(16) 0.0465(10) Uani 1 1 d . . . . .
H24 H 0.8534 0.5667 0.6656 0.056 Uiso 1 1 calc R . . . .
C25 C 0.79768(15) 0.54019(16) 0.71677(15) 0.0441(10) Uani 1 1 d . . . . .
H25 H 0.8079 0.5190 0.7331 0.053 Uiso 1 1 calc R . . . .
C26 C 0.75487(14) 0.54288(14) 0.73303(14) 0.0359(8) Uani 1 1 d . . . . .
H26 H 0.7363 0.5239 0.7607 0.043 Uiso 1 1 calc R . . . .
C27 C 0.71178(12) 0.62759(12) 0.75387(12) 0.0271(7) Uani 1 1 d . . . . .
C28 C 0.72383(14) 0.63041(13) 0.80255(12) 0.0310(7) Uani 1 1 d . . . . .
H28 H 0.7199 0.6008 0.8187 0.037 Uiso 1 1 calc R . . . .
C29 C 0.74160(15) 0.67579(14) 0.82840(13) 0.0358(8) Uani 1 1 d . . . . .
H29 H 0.7499 0.6771 0.8619 0.043 Uiso 1 1 calc R . . . .
C30 C 0.74721(14) 0.71896(14) 0.80529(13) 0.0334(8) Uani 1 1 d . . . . .
H30 H 0.7586 0.7498 0.8230 0.040 Uiso 1 1 calc R . . . .
C31 C 0.73627(13) 0.71722(13) 0.75659(13) 0.0303(7) Uani 1 1 d . . . . .
H31 H 0.7407 0.7471 0.7406 0.036 Uiso 1 1 calc R . . . .
C32 C 0.71868(12) 0.67176(13) 0.73042(12) 0.0283(7) Uani 1 1 d . . . . .
H32 H 0.7114 0.6708 0.6967 0.034 Uiso 1 1 calc R . . . .
C33 C 0.57563(12) 0.56156(12) 0.58625(11) 0.0239(6) Uani 1 1 d . . . . .
H33 H 0.5445 0.5267 0.5872 0.029 Uiso 1 1 calc R . . . .
C34 C 0.60336(13) 0.56758(12) 0.53803(11) 0.0255(7) Uani 1 1 d . . . . .
C35 C 0.57557(14) 0.53962(13) 0.49790(12) 0.0325(8) Uani 1 1 d . . . . .
H35 H 0.5409 0.5135 0.5018 0.039 Uiso 1 1 calc R . . . .
C36 C 0.59782(16) 0.54941(15) 0.45195(13) 0.0390(9) Uani 1 1 d . . . . .
H36 H 0.5783 0.5303 0.4247 0.047 Uiso 1 1 calc R . . . .
C37 C 0.64785(16) 0.58671(15) 0.44623(14) 0.0409(9) Uani 1 1 d . . . . .
H37 H 0.6630 0.5938 0.4149 0.049 Uiso 1 1 calc R . . . .
C38 C 0.67594(14) 0.61374(15) 0.48555(14) 0.0396(9) Uani 1 1 d . . . . .
H38 H 0.7108 0.6393 0.4813 0.048 Uiso 1 1 calc R . . . .
C39 C 0.65433(13) 0.60438(13) 0.53172(13) 0.0321(7) Uani 1 1 d . . . . .
H39 H 0.6744 0.6232 0.5589 0.039 Uiso 1 1 calc R . . . .
C40 C 0.55865(13) 0.60119(12) 0.58808(12) 0.0268(7) Uani 1 1 d . . . . .
C41 C 0.59025(13) 0.65100(13) 0.60412(12) 0.0294(7) Uani 1 1 d . . . . .
H41 H 0.6237 0.6612 0.6157 0.035 Uiso 1 1 calc R . . . .
C42 C 0.57304(14) 0.68598(14) 0.60322(14) 0.0353(8) Uani 1 1 d . . . . .
H42 H 0.5945 0.7198 0.6148 0.042 Uiso 1 1 calc R . . . .
C43 C 0.52480(14) 0.67173(14) 0.58555(14) 0.0388(9) Uani 1 1 d . . . . .
H43 H 0.5133 0.6958 0.5850 0.047 Uiso 1 1 calc R . . . .
C44 C 0.49357(15) 0.62285(15) 0.56887(14) 0.0393(9) Uani 1 1 d . . . . .
H44 H 0.4605 0.6131 0.5566 0.047 Uiso 1 1 calc R . . . .
C45 C 0.51040(13) 0.58776(14) 0.57003(13) 0.0327(8) Uani 1 1 d . . . . .
H45 H 0.4887 0.5540 0.5583 0.039 Uiso 1 1 calc R . . . .
C46 C 0.42304(14) 0.35076(14) 0.73675(14) 0.0349(8) Uani 1 1 d . . . . .
C47 C 0.51799(11) 0.39231(12) 0.76921(8) 0.0352(9) Uani 1 1 d D . . . .

loop_
_atom_site_aniso_label
_atom_site_aniso_U_11
_atom_site_aniso_U_22
_atom_site_aniso_U_33
_atom_site_aniso_U_23
_atom_site_aniso_U_13
_atom_site_aniso_U_12
Ir 0.02452(7) 0.02007(7) 0.02596(7) -0.00033(5) 0.00350(5) 0.00976(5)
Cl 0.0439(5) 0.0450(6) 0.0494(6) -0.0076(4) -0.0083(4) 0.0197(5)
P1 0.0223(4) 0.0196(4) 0.0258(4) -0.0016(3) 0.0019(3) 0.0106(3)
P2 0.0233(4) 0.0219(4) 0.0239(4) -0.0014(3) 0.0024(3) 0.0116(3)
O1 0.0326(15) 0.0330(15) 0.082(2) 0.0025(14) 0.0161(14) 0.0101(13)
O2 0.0496(19) 0.0448(18) 0.077(2) -0.0014(16) 0.0143(17) 0.0157(15)
N1 0.0228(13) 0.0211(13) 0.0199(12) -0.0006(10) 0.0027(10) 0.0123(11)
N2 0.0238(13) 0.0189(12) 0.0213(12) -0.0014(10) 0.0002(10) 0.0109(11)
N3 0.0228(13) 0.0247(14) 0.0298(14) -0.0068(11) -0.0016(11) 0.0124(12)
N4 0.0298(14) 0.0226(13) 0.0240(13) 0.0015(10) 0.0015(11) 0.0161(12)
C1 0.0233(15) 0.0224(15) 0.0198(14) -0.0014(12) -0.0012(12) 0.0099(13)
C2 0.0222(15) 0.0184(15) 0.0251(15) -0.0011(12) 0.0061(12) 0.0075(12)
C3 0.0231(16) 0.0210(16) 0.0347(18) -0.0029(13) 0.0043(13) 0.0078(13)
C4 0.0276(17) 0.0274(17) 0.041(2) -0.0042(15) 0.0065(15) 0.0122(15)
C5 0.035(2) 0.0312(19) 0.039(2) -0.0050(15) 0.0140(16) 0.0111(16)
C6 0.042(2) 0.0339(19) 0.0251(17) -0.0004(14) 0.0065(15) 0.0146(17)
C7 0.0329(18) 0.0223(16) 0.0258(16) -0.0022(13) 0.0020(13) 0.0110(14)
C8 0.0266(17) 0.0353(19) 0.0345(18) 0.0008(15) 0.0008(14) 0.0183(15)
C9 0.061(3) 0.063(3) 0.046(2) -0.006(2) 0.018(2) 0.038(2)
C10 0.042(2) 0.0367(19) 0.0249(17) 0.0014(14) -0.0004(15) 0.0206(17)
C11 0.0259(16) 0.0193(15) 0.0232(15) 0.0000(12) 0.0015(12) 0.0112(13)
C12 0.0266(16) 0.0266(16) 0.0256(16) -0.0012(13) 0.0030(13) 0.0146(14)
C13 0.0308(17) 0.0256(16) 0.0302(17) 0.0017(13) 0.0020(13) 0.0165(14)
C14 0.0335(18) 0.0238(16) 0.0315(17) 0.0023(13) 0.0074(14) 0.0154(15)
C15 0.041(2) 0.0257(17) 0.0237(16) -0.0050(13) -0.0013(14) 0.0142(15)
C16 0.0346(18) 0.0249(16) 0.0222(15) 0.0005(12) 0.0018(13) 0.0153(15)
C17 0.0320(19) 0.039(2) 0.0364(19) -0.0067(15) -0.0078(15) 0.0216(16)
C18 0.053(2) 0.0262(18) 0.045(2) -0.0065(15) -0.0055(18) 0.0232(18)
C19 0.054(2) 0.0261(17) 0.0255(17) -0.0021(13) -0.0091(16) 0.0208(17)
C20 0.0287(17) 0.0255(16) 0.0289(17) 0.0002(13) -0.0003(13) 0.0128(14)
C21 0.0248(16) 0.0279(17) 0.0322(18) -0.0077(14) -0.0050(13) 0.0141(14)
C22 0.0321(19) 0.0320(19) 0.037(2) -0.0057(15) -0.0016(15) 0.0150(16)
C23 0.0296(19) 0.049(2) 0.043(2) -0.0055(18) 0.0043(16) 0.0148(18)
C24 0.031(2) 0.061(3) 0.054(3) -0.021(2) -0.0068(18) 0.028(2)
C25 0.042(2) 0.050(2) 0.053(2) -0.0106(19) -0.0166(19) 0.032(2)
C26 0.036(2) 0.037(2) 0.0368(19) -0.0058(16) -0.0071(15) 0.0198(17)
C27 0.0257(16) 0.0266(17) 0.0315(17) -0.0046(13) -0.0007(13) 0.0150(14)
C28 0.0388(19) 0.0311(18) 0.0274(17) -0.0020(14) -0.0048(14) 0.0208(16)
C29 0.043(2) 0.039(2) 0.0257(17) -0.0022(15) -0.0051(15) 0.0201(17)
C30 0.0344(19) 0.0311(18) 0.0343(19) -0.0110(15) -0.0053(15) 0.0162(16)
C31 0.0296(18) 0.0254(17) 0.0359(18) 0.0001(14) -0.0022(14) 0.0139(15)
C32 0.0276(17) 0.0339(18) 0.0231(16) -0.0034(13) -0.0022(13) 0.0151(15)
C33 0.0206(15) 0.0202(15) 0.0261(16) 0.0033(12) 0.0021(12) 0.0064(13)
C34 0.0304(17) 0.0220(15) 0.0265(16) 0.0065(12) 0.0046(13) 0.0148(14)
C35 0.0297(18) 0.0312(18) 0.0301(17) 0.0023(14) 0.0011(14) 0.0104(15)
C36 0.051(2) 0.041(2) 0.0239(17) 0.0022(15) -0.0002(16) 0.0215(19)
C37 0.053(2) 0.039(2) 0.035(2) 0.0128(16) 0.0188(18) 0.0256(19)
C38 0.0311(19) 0.035(2) 0.050(2) 0.0131(17) 0.0165(17) 0.0143(16)
C39 0.0285(18) 0.0301(18) 0.0354(19) 0.0000(14) 0.0025(14) 0.0129(15)
C40 0.0287(17) 0.0269(17) 0.0258(16) 0.0046(13) 0.0043(13) 0.0147(14)
C41 0.0288(17) 0.0265(17) 0.0318(18) 0.0041(13) 0.0048(14) 0.0130(14)
C42 0.036(2) 0.0274(18) 0.043(2) 0.0035(15) 0.0066(16) 0.0164(16)
C43 0.037(2) 0.035(2) 0.053(2) 0.0090(17) 0.0071(17) 0.0245(17)
C44 0.0316(19) 0.045(2) 0.045(2) 0.0080(17) -0.0017(16) 0.0224(18)
C45 0.0319(19) 0.0323(18) 0.0325(18) 0.0004(14) -0.0028(14) 0.0151(16)
C46 0.0306(19) 0.0282(18) 0.048(2) -0.0014(15) 0.0062(16) 0.0161(16)
C47 0.0279(18) 0.0185(16) 0.043(2) -0.0066(15) 0.0220(16) -0.0003(14)

_geom_special_details            
;
 All esds (except the esd in the dihedral angle between two l.s. planes)
 are estimated using the full covariance matrix.  The cell esds are taken
 into account individually in the estimation of esds in distances, angles
 and torsion angles; correlations between esds in cell parameters are only
 used when they are defined by crystal symmetry.  An approximate (isotropic)
 treatment of cell esds is used for estimating esds involving l.s. planes.
;
loop_
_geom_bond_atom_site_label_1
_geom_bond_atom_site_label_2
_geom_bond_distance
_geom_bond_site_symmetry_2
_geom_bond_publ_flag
Ir Cl 2.3414(10) . ?
Ir C1 2.107(3) . ?
Ir C46 1.891(4) . ?
Ir C47 1.8550(10) . ?
P1 P2 2.5359(11) . ?
P1 N1 1.790(3) . ?
P1 N3 1.725(3) . ?
P1 N4 1.724(3) . ?
P2 N2 1.800(3) . ?
P2 N3 1.721(3) . ?
P2 N4 1.727(3) . ?
O1 C46 1.141(4) . ?
O2 C47 1.1225(10) . ?
N1 C1 1.352(4) . ?
N1 C2 1.464(4) . ?
N2 C1 1.357(4) . ?
N2 C11 1.461(4) . ?
N3 C20 1.453(4) . ?
N4 C33 1.461(4) . ?
C2 C3 1.391(5) . ?
C2 C7 1.413(4) . ?
C3 C4 1.391(4) . ?
C3 C8 1.508(5) . ?
C4 H4 0.9500 . ?
C4 C5 1.377(5) . ?
C5 C6 1.386(5) . ?
C5 C9 1.512(5) . ?
C6 H6 0.9500 . ?
C6 C7 1.388(5) . ?
C7 C10 1.511(5) . ?
C8 H8A 0.9800 . ?
C8 H8B 0.9800 . ?
C8 H8C 0.9800 . ?
C9 H9A 0.9800 . ?
C9 H9B 0.9800 . ?
C9 H9C 0.9800 . ?
C10 H10A 0.9800 . ?
C10 H10B 0.9800 . ?
C10 H10C 0.9800 . ?
C11 C12 1.395(4) . ?
C11 C16 1.405(4) . ?
C12 C13 1.388(4) . ?
C12 C17 1.507(5) . ?
C13 H13 0.9500 . ?
C13 C14 1.393(5) . ?
C14 C15 1.379(5) . ?
C14 C18 1.514(5) . ?
C15 H15 0.9500 . ?
C15 C16 1.397(4) . ?
C16 C19 1.505(4) . ?
C17 H17A 0.9800 . ?
C17 H17B 0.9800 . ?
C17 H17C 0.9800 . ?
C18 H18A 0.9800 . ?
C18 H18B 0.9800 . ?
C18 H18C 0.9800 . ?
C19 H19A 0.9800 . ?
C19 H19B 0.9800 . ?
C19 H19C 0.9800 . ?
C20 H20 1.0000 . ?
C20 C21 1.535(5) . ?
C20 C27 1.534(4) . ?
C21 C22 1.382(5) . ?
C21 C26 1.395(5) . ?
C22 H22 0.9500 . ?
C22 C23 1.383(5) . ?
C23 H23 0.9500 . ?
C23 C24 1.371(6) . ?
C24 H24 0.9500 . ?
C24 C25 1.382(6) . ?
C25 H25 0.9500 . ?
C25 C26 1.407(5) . ?
C26 H26 0.9500 . ?
C27 C28 1.379(5) . ?
C27 C32 1.399(5) . ?
C28 H28 0.9500 . ?
C28 C29 1.391(5) . ?
C29 H29 0.9500 . ?
C29 C30 1.382(5) . ?
C30 H30 0.9500 . ?
C30 C31 1.375(5) . ?
C31 H31 0.9500 . ?
C31 C32 1.398(5) . ?
C32 H32 0.9500 . ?
C33 H33 1.0000 . ?
C33 C34 1.530(4) . ?
C33 C40 1.519(4) . ?
C34 C35 1.388(5) . ?
C34 C39 1.386(5) . ?
C35 H35 0.9500 . ?
C35 C36 1.392(5) . ?
C36 H36 0.9500 . ?
C36 C37 1.368(6) . ?
C37 H37 0.9500 . ?
C37 C38 1.365(6) . ?
C38 H38 0.9500 . ?
C38 C39 1.391(5) . ?
C39 H39 0.9500 . ?
C40 C41 1.389(5) . ?
C40 C45 1.393(5) . ?
C41 H41 0.9500 . ?
C41 C42 1.390(5) . ?
C42 H42 0.9500 . ?
C42 C43 1.384(5) . ?
C43 H43 0.9500 . ?
C43 C44 1.373(5) . ?
C44 H44 0.9500 . ?
C44 C45 1.385(5) . ?
C45 H45 0.9500 . ?

loop_
_geom_angle_atom_site_label_1
_geom_angle_atom_site_label_2
_geom_angle_atom_site_label_3
_geom_angle
_geom_angle_site_symmetry_1
_geom_angle_site_symmetry_3
_geom_angle_publ_flag
C1 Ir Cl 86.49(9) . . ?
C46 Ir Cl 87.40(12) . . ?
C46 Ir C1 173.88(14) . . ?
C47 Ir Cl 176.92(10) . . ?
C47 Ir C1 96.38(13) . . ?
C47 Ir C46 89.74(15) . . ?
N1 P1 P2 86.30(8) . . ?
N3 P1 P2 42.57(9) . . ?
N3 P1 N1 99.00(13) . . ?
N4 P1 P2 42.76(9) . . ?
N4 P1 N1 100.64(12) . . ?
N4 P1 N3 79.82(13) . . ?
N2 P2 P1 86.19(9) . . ?
N3 P2 P1 42.67(9) . . ?
N3 P2 N2 100.98(13) . . ?
N3 P2 N4 79.83(13) . . ?
N4 P2 P1 42.67(9) . . ?
N4 P2 N2 98.48(13) . . ?
C1 N1 P1 125.6(2) . . ?
C1 N1 C2 120.4(2) . . ?
C2 N1 P1 113.96(19) . . ?
C1 N2 P2 125.2(2) . . ?
C1 N2 C11 118.0(2) . . ?
C11 N2 P2 116.78(19) . . ?
P2 N3 P1 94.76(13) . . ?
C20 N3 P1 128.4(2) . . ?
C20 N3 P2 131.6(2) . . ?
P1 N4 P2 94.57(13) . . ?
C33 N4 P1 131.8(2) . . ?
C33 N4 P2 128.2(2) . . ?
N1 C1 Ir 121.2(2) . . ?
N1 C1 N2 116.4(3) . . ?
N2 C1 Ir 122.1(2) . . ?
C3 C2 N1 118.8(3) . . ?
C3 C2 C7 121.3(3) . . ?
C7 C2 N1 119.6(3) . . ?
C2 C3 C4 118.3(3) . . ?
C2 C3 C8 122.8(3) . . ?
C4 C3 C8 118.9(3) . . ?
C3 C4 H4 118.9 . . ?
C5 C4 C3 122.2(3) . . ?
C5 C4 H4 118.9 . . ?
C4 C5 C6 118.1(3) . . ?
C4 C5 C9 119.9(4) . . ?
C6 C5 C9 122.0(4) . . ?
C5 C6 H6 118.7 . . ?
C5 C6 C7 122.7(3) . . ?
C7 C6 H6 118.7 . . ?
C2 C7 C10 122.8(3) . . ?
C6 C7 C2 117.2(3) . . ?
C6 C7 C10 119.7(3) . . ?
C3 C8 H8A 109.5 . . ?
C3 C8 H8B 109.5 . . ?
C3 C8 H8C 109.5 . . ?
H8A C8 H8B 109.5 . . ?
H8A C8 H8C 109.5 . . ?
H8B C8 H8C 109.5 . . ?
C5 C9 H9A 109.5 . . ?
C5 C9 H9B 109.5 . . ?
C5 C9 H9C 109.5 . . ?
H9A C9 H9B 109.5 . . ?
H9A C9 H9C 109.5 . . ?
H9B C9 H9C 109.5 . . ?
C7 C10 H10A 109.5 . . ?
C7 C10 H10B 109.5 . . ?
C7 C10 H10C 109.5 . . ?
H10A C10 H10B 109.5 . . ?
H10A C10 H10C 109.5 . . ?
H10B C10 H10C 109.5 . . ?
C12 C11 N2 119.2(3) . . ?
C12 C11 C16 121.1(3) . . ?
C16 C11 N2 119.7(3) . . ?
C11 C12 C17 121.5(3) . . ?
C13 C12 C11 118.2(3) . . ?
C13 C12 C17 120.2(3) . . ?
C12 C13 H13 118.8 . . ?
C12 C13 C14 122.4(3) . . ?
C14 C13 H13 118.8 . . ?
C13 C14 C18 121.1(3) . . ?
C15 C14 C13 117.8(3) . . ?
C15 C14 C18 121.2(3) . . ?
C14 C15 H15 118.8 . . ?
C14 C15 C16 122.4(3) . . ?
C16 C15 H15 118.8 . . ?
C11 C16 C19 122.3(3) . . ?
C15 C16 C11 117.9(3) . . ?
C15 C16 C19 119.8(3) . . ?
C12 C17 H17A 109.5 . . ?
C12 C17 H17B 109.5 . . ?
C12 C17 H17C 109.5 . . ?
H17A C17 H17B 109.5 . . ?
H17A C17 H17C 109.5 . . ?
H17B C17 H17C 109.5 . . ?
C14 C18 H18A 109.5 . . ?
C14 C18 H18B 109.5 . . ?
C14 C18 H18C 109.5 . . ?
H18A C18 H18B 109.5 . . ?
H18A C18 H18C 109.5 . . ?
H18B C18 H18C 109.5 . . ?
C16 C19 H19A 109.5 . . ?
C16 C19 H19B 109.5 . . ?
C16 C19 H19C 109.5 . . ?
H19A C19 H19B 109.5 . . ?
H19A C19 H19C 109.5 . . ?
H19B C19 H19C 109.5 . . ?
N3 C20 H20 108.7 . . ?
N3 C20 C21 110.2(3) . . ?
N3 C20 C27 110.5(3) . . ?
C21 C20 H20 108.7 . . ?
C27 C20 H20 108.7 . . ?
C27 C20 C21 110.2(3) . . ?
C22 C21 C20 121.7(3) . . ?
C22 C21 C26 119.4(3) . . ?
C26 C21 C20 118.9(3) . . ?
C21 C22 H22 119.6 . . ?
C21 C22 C23 120.9(4) . . ?
C23 C22 H22 119.6 . . ?
C22 C23 H23 120.1 . . ?
C24 C23 C22 119.8(4) . . ?
C24 C23 H23 120.1 . . ?
C23 C24 H24 119.6 . . ?
C23 C24 C25 120.9(4) . . ?
C25 C24 H24 119.6 . . ?
C24 C25 H25 120.3 . . ?
C24 C25 C26 119.4(4) . . ?
C26 C25 H25 120.3 . . ?
C21 C26 C25 119.6(4) . . ?
C21 C26 H26 120.2 . . ?
C25 C26 H26 120.2 . . ?
C28 C27 C20 118.7(3) . . ?
C28 C27 C32 118.7(3) . . ?
C32 C27 C20 122.6(3) . . ?
C27 C28 H28 119.4 . . ?
C27 C28 C29 121.2(3) . . ?
C29 C28 H28 119.4 . . ?
C28 C29 H29 120.1 . . ?
C30 C29 C28 119.9(3) . . ?
C30 C29 H29 120.1 . . ?
C29 C30 H30 120.1 . . ?
C31 C30 C29 119.9(3) . . ?
C31 C30 H30 120.1 . . ?
C30 C31 H31 119.8 . . ?
C30 C31 C32 120.4(3) . . ?
C32 C31 H31 119.8 . . ?
C27 C32 H32 120.0 . . ?
C31 C32 C27 120.0(3) . . ?
C31 C32 H32 120.0 . . ?
N4 C33 H33 108.6 . . ?
N4 C33 C34 110.1(3) . . ?
N4 C33 C40 112.6(3) . . ?
C34 C33 H33 108.6 . . ?
C40 C33 H33 108.6 . . ?
C40 C33 C34 108.3(2) . . ?
C35 C34 C33 119.3(3) . . ?
C39 C34 C33 121.7(3) . . ?
C39 C34 C35 118.6(3) . . ?
C34 C35 H35 119.6 . . ?
C34 C35 C36 120.8(3) . . ?
C36 C35 H35 119.6 . . ?
C35 C36 H36 120.1 . . ?
C37 C36 C35 119.7(4) . . ?
C37 C36 H36 120.1 . . ?
C36 C37 H37 120.0 . . ?
C38 C37 C36 120.0(3) . . ?
C38 C37 H37 120.0 . . ?
C37 C38 H38 119.5 . . ?
C37 C38 C39 121.0(3) . . ?
C39 C38 H38 119.5 . . ?
C34 C39 C38 119.8(3) . . ?
C34 C39 H39 120.1 . . ?
C38 C39 H39 120.1 . . ?
C41 C40 C33 122.9(3) . . ?
C41 C40 C45 118.7(3) . . ?
C45 C40 C33 118.3(3) . . ?
C40 C41 H41 120.0 . . ?
C40 C41 C42 120.1(3) . . ?
C42 C41 H41 120.0 . . ?
C41 C42 H42 119.8 . . ?
C43 C42 C41 120.3(3) . . ?
C43 C42 H42 119.8 . . ?
C42 C43 H43 119.9 . . ?
C44 C43 C42 120.1(3) . . ?
C44 C43 H43 119.9 . . ?
C43 C44 H44 120.1 . . ?
C43 C44 C45 119.8(3) . . ?
C45 C44 H44 120.1 . . ?
C40 C45 H45 119.5 . . ?
C44 C45 C40 121.0(3) . . ?
C44 C45 H45 119.5 . . ?
O1 C46 Ir 178.7(4) . . ?
O2 C47 Ir 175.9(3) . . ?

loop_
_geom_torsion_atom_site_label_1
_geom_torsion_atom_site_label_2
_geom_torsion_atom_site_label_3
_geom_torsion_atom_site_label_4
_geom_torsion
_geom_torsion_site_symmetry_1
_geom_torsion_site_symmetry_2
_geom_torsion_site_symmetry_3
_geom_torsion_site_symmetry_4
_geom_torsion_publ_flag
P1 P2 N2 C1 -2.1(2) . . . . ?
P1 P2 N2 C11 -179.7(2) . . . . ?
P1 P2 N3 C20 155.0(4) . . . . ?
P1 P2 N4 C33 -156.1(3) . . . . ?
P1 N1 C1 Ir -168.80(14) . . . . ?
P1 N1 C1 N2 5.0(4) . . . . ?
P1 N1 C2 C3 70.3(3) . . . . ?
P1 N1 C2 C7 -104.2(3) . . . . ?
P1 N3 C20 C21 -168.6(2) . . . . ?
P1 N3 C20 C27 -46.6(4) . . . . ?
P1 N4 C33 C34 156.3(2) . . . . ?
P1 N4 C33 C40 35.2(4) . . . . ?
P2 P1 N1 C1 -5.1(2) . . . . ?
P2 P1 N1 C2 173.3(2) . . . . ?
P2 P1 N3 C20 -156.3(3) . . . . ?
P2 P1 N4 C33 154.7(3) . . . . ?
P2 N2 C1 Ir 173.01(14) . . . . ?
P2 N2 C1 N1 -0.8(4) . . . . ?
P2 N2 C11 C12 92.9(3) . . . . ?
P2 N2 C11 C16 -85.8(3) . . . . ?
P2 N3 C20 C21 43.9(4) . . . . ?
P2 N3 C20 C27 165.9(2) . . . . ?
P2 N4 C33 C34 -56.5(3) . . . . ?
P2 N4 C33 C40 -177.6(2) . . . . ?
N1 P1 N3 P2 74.41(14) . . . . ?
N1 P1 N3 C20 -81.8(3) . . . . ?
N1 P1 N4 P2 -72.55(14) . . . . ?
N1 P1 N4 C33 82.1(3) . . . . ?
N1 C2 C3 C4 -175.3(3) . . . . ?
N1 C2 C3 C8 2.8(5) . . . . ?
N1 C2 C7 C6 177.5(3) . . . . ?
N1 C2 C7 C10 3.2(5) . . . . ?
N2 P2 N3 P1 -71.92(14) . . . . ?
N2 P2 N3 C20 83.1(3) . . . . ?
N2 P2 N4 P1 74.89(13) . . . . ?
N2 P2 N4 C33 -81.2(3) . . . . ?
N2 C11 C12 C13 177.0(3) . . . . ?
N2 C11 C12 C17 -6.2(5) . . . . ?
N2 C11 C16 C15 -177.0(3) . . . . ?
N2 C11 C16 C19 4.2(5) . . . . ?
N3 P1 N1 C1 -45.9(3) . . . . ?
N3 P1 N1 C2 132.5(2) . . . . ?
N3 P1 N4 P2 24.79(13) . . . . ?
N3 P1 N4 C33 179.5(3) . . . . ?
N3 P2 N2 C1 38.2(3) . . . . ?
N3 P2 N2 C11 -139.5(2) . . . . ?
N3 P2 N4 P1 -24.84(13) . . . . ?
N3 P2 N4 C33 179.1(3) . . . . ?
N3 C20 C21 C22 48.1(4) . . . . ?
N3 C20 C21 C26 -134.5(3) . . . . ?
N3 C20 C27 C28 151.8(3) . . . . ?
N3 C20 C27 C32 -31.1(4) . . . . ?
N4 P1 N1 C1 35.3(3) . . . . ?
N4 P1 N1 C2 -146.2(2) . . . . ?
N4 P1 N3 P2 -24.89(13) . . . . ?
N4 P1 N3 C20 178.9(3) . . . . ?
N4 P2 N2 C1 -43.0(3) . . . . ?
N4 P2 N2 C11 139.3(2) . . . . ?
N4 P2 N3 P1 24.84(13) . . . . ?
N4 P2 N3 C20 179.9(3) . . . . ?
N4 C33 C34 C35 145.6(3) . . . . ?
N4 C33 C34 C39 -41.9(4) . . . . ?
N4 C33 C40 C41 36.6(4) . . . . ?
N4 C33 C40 C45 -147.5(3) . . . . ?
C1 N1 C2 C3 -111.2(3) . . . . ?
C1 N1 C2 C7 74.4(4) . . . . ?
C1 N2 C11 C12 -84.9(4) . . . . ?
C1 N2 C11 C16 96.4(3) . . . . ?
C2 N1 C1 Ir 12.9(4) . . . . ?
C2 N1 C1 N2 -173.3(3) . . . . ?
C2 C3 C4 C5 -1.1(5) . . . . ?
C3 C2 C7 C6 3.2(5) . . . . ?
C3 C2 C7 C10 -171.1(3) . . . . ?
C3 C4 C5 C6 0.8(5) . . . . ?
C3 C4 C5 C9 179.6(4) . . . . ?
C4 C5 C6 C7 1.6(5) . . . . ?
C5 C6 C7 C2 -3.6(5) . . . . ?
C5 C6 C7 C10 170.9(3) . . . . ?
C7 C2 C3 C4 -1.0(5) . . . . ?
C7 C2 C3 C8 177.1(3) . . . . ?
C8 C3 C4 C5 -179.3(3) . . . . ?
C9 C5 C6 C7 -177.1(4) . . . . ?
C11 N2 C1 Ir -9.4(4) . . . . ?
C11 N2 C1 N1 176.8(3) . . . . ?
C11 C12 C13 C14 1.3(5) . . . . ?
C12 C11 C16 C15 4.4(5) . . . . ?
C12 C11 C16 C19 -174.5(3) . . . . ?
C12 C13 C14 C15 1.7(5) . . . . ?
C12 C13 C14 C18 -178.5(3) . . . . ?
C13 C14 C15 C16 -1.7(5) . . . . ?
C14 C15 C16 C11 -1.3(5) . . . . ?
C14 C15 C16 C19 177.6(3) . . . . ?
C16 C11 C12 C13 -4.4(5) . . . . ?
C16 C11 C12 C17 172.4(3) . . . . ?
C17 C12 C13 C14 -175.6(3) . . . . ?
C18 C14 C15 C16 178.5(3) . . . . ?
C20 C21 C22 C23 177.7(3) . . . . ?
C20 C21 C26 C25 -178.9(3) . . . . ?
C20 C27 C28 C29 178.4(3) . . . . ?
C20 C27 C32 C31 -178.6(3) . . . . ?
C21 C20 C27 C28 -86.2(4) . . . . ?
C21 C20 C27 C32 90.9(4) . . . . ?
C21 C22 C23 C24 1.3(6) . . . . ?
C22 C21 C26 C25 -1.4(5) . . . . ?
C22 C23 C24 C25 -1.8(6) . . . . ?
C23 C24 C25 C26 0.6(6) . . . . ?
C24 C25 C26 C21 1.0(6) . . . . ?
C26 C21 C22 C23 0.2(5) . . . . ?
C27 C20 C21 C22 -74.1(4) . . . . ?
C27 C20 C21 C26 103.4(3) . . . . ?
C27 C28 C29 C30 0.3(6) . . . . ?
C28 C27 C32 C31 -1.5(5) . . . . ?
C28 C29 C30 C31 -1.4(6) . . . . ?
C29 C30 C31 C32 1.0(5) . . . . ?
C30 C31 C32 C27 0.4(5) . . . . ?
C32 C27 C28 C29 1.2(5) . . . . ?
C33 C34 C35 C36 170.6(3) . . . . ?
C33 C34 C39 C38 -170.4(3) . . . . ?
C33 C40 C41 C42 177.6(3) . . . . ?
C33 C40 C45 C44 -177.4(3) . . . . ?
C34 C33 C40 C41 -85.5(4) . . . . ?
C34 C33 C40 C45 90.4(3) . . . . ?
C34 C35 C36 C37 0.6(6) . . . . ?
C35 C34 C39 C38 2.2(5) . . . . ?
C35 C36 C37 C38 0.8(6) . . . . ?
C36 C37 C38 C39 -0.7(6) . . . . ?
C37 C38 C39 C34 -0.9(6) . . . . ?
C39 C34 C35 C36 -2.1(5) . . . . ?
C40 C33 C34 C35 -90.8(3) . . . . ?
C40 C33 C34 C39 81.7(4) . . . . ?
C40 C41 C42 C43 -1.2(5) . . . . ?
C41 C40 C45 C44 -1.3(5) . . . . ?
C41 C42 C43 C44 0.1(6) . . . . ?
C42 C43 C44 C45 0.3(6) . . . . ?
C43 C44 C45 C40 0.2(6) . . . . ?
C45 C40 C41 C42 1.7(5) . . . . ?

_iucr_refine_instructions_details 
;
    ga_tro114_sq.res created by SHELXL-2014/7

TITL ga_tro114 - #2250 - in R-3 - superflip - nova
CELL 0.71073 30.17542 30.17542 27.509446 90 90 120
ZERR 18 0.000356 0.000356 0.000374 0 0 0
LATT 3
SYMM -Y,+X-Y,+Z
SYMM +Y-X,-X,+Z
SFAC C H Cl Ir N O P
UNIT 972 936 18 18 72 36 36
DFIX 1.13 0.001 C47 O2
DFIX 1.856 0.001 Ir C47

L.S. 5 0 79
PLAN  25
SIZE 0.1144 0.1073 0.0606
TEMP -153.14
BOND $H
CONF
HTAB
MORE -1
ABIN
fmap 2
acta
REM <olex2.extras>
REM <HklSrc "%./ga_tro114_sq.hkl">
REM </olex2.extras>

WGHT    0.037800   84.274094
FVAR       0.17572
IR    4    0.486167    0.409442    0.721052    11.00000    0.02452    0.02007 =
         0.02596   -0.00033    0.00350    0.00976
CL    3    0.442478    0.426466    0.660195    11.00000    0.04392    0.04500 =
         0.04936   -0.00756   -0.00830    0.01975
P1    7    0.609440    0.583015    0.686895    11.00000    0.02235    0.01961 =
         0.02580   -0.00161    0.00195    0.01059
P2    7    0.638423    0.530817    0.638025    11.00000    0.02329    0.02189 =
         0.02389   -0.00135    0.00236    0.01158
O1    6    0.384600    0.315440    0.745420    11.00000    0.03256    0.03295 =
         0.08187    0.00252    0.01607    0.01011
O2    6    0.534471    0.379798    0.799239    11.00000    0.04960    0.04480 =
         0.07709   -0.00142    0.01431    0.01571
N1    5    0.561281    0.523307    0.711707    11.00000    0.02278    0.02110 =
         0.01991   -0.00063    0.00273    0.01227
N2    5    0.585033    0.475398    0.664814    11.00000    0.02375    0.01888 =
         0.02129   -0.00135    0.00019    0.01088
N3    5    0.660195    0.571856    0.686954    11.00000    0.02283    0.02471 =
         0.02979   -0.00684   -0.00158    0.01241
N4    5    0.608824    0.566178    0.626899    11.00000    0.02975    0.02264 =
         0.02398    0.00150    0.00154    0.01606
C1    1    0.552205    0.476494    0.697860    11.00000    0.02325    0.02240 =
         0.01976   -0.00143   -0.00118    0.00986
C2    1    0.531480    0.528537    0.750969    11.00000    0.02215    0.01840 =
         0.02509   -0.00115    0.00613    0.00753
C3    1    0.497321    0.545288    0.739696    11.00000    0.02313    0.02102 =
         0.03466   -0.00285    0.00428    0.00785
C4    1    0.471994    0.553739    0.777665    11.00000    0.02757    0.02739 =
         0.04086   -0.00420    0.00655    0.01224
AFIX  43
H4    2    0.449055    0.565764    0.770346    11.00000   -1.20000
AFIX   0
C5    1    0.479037    0.545268    0.825509    11.00000    0.03503    0.03122 =
         0.03872   -0.00502    0.01400    0.01115
C6    1    0.513149    0.528347    0.835562    11.00000    0.04212    0.03388 =
         0.02509   -0.00044    0.00654    0.01458
AFIX  43
H6    2    0.517572    0.521543    0.868381    11.00000   -1.20000
AFIX   0
C7    1    0.541107    0.520940    0.799628    11.00000    0.03289    0.02230 =
         0.02575   -0.00221    0.00195    0.01101
C8    1    0.487882    0.556123    0.688364    11.00000    0.02661    0.03531 =
         0.03449    0.00076    0.00081    0.01828
AFIX 137
H8A   2    0.515009    0.590306    0.678696    11.00000   -1.50000
H8B   2    0.454691    0.554567    0.686671    11.00000   -1.50000
H8C   2    0.487812    0.530537    0.666376    11.00000   -1.50000
AFIX   0
C9    1    0.450743    0.555473    0.865299    11.00000    0.06085    0.06321 =
         0.04632   -0.00603    0.01804    0.03761
AFIX 137
H9A   2    0.428963    0.567502    0.850843    11.00000   -1.50000
H9B   2    0.475464    0.581679    0.887365    11.00000   -1.50000
H9C   2    0.429456    0.523852    0.883485    11.00000   -1.50000
AFIX   0
C10   1    0.583131    0.510082    0.813782    11.00000    0.04194    0.03674 =
         0.02493    0.00135   -0.00044    0.02060
AFIX 137
H10A  2    0.588844    0.491802    0.787285    11.00000   -1.50000
H10B  2    0.573080    0.488977    0.843224    11.00000   -1.50000
H10C  2    0.614728    0.542422    0.820018    11.00000   -1.50000
AFIX   0
C11   1    0.578041    0.425561    0.650907    11.00000    0.02590    0.01929 =
         0.02324   -0.00002    0.00147    0.01123
C12   1    0.599875    0.403284    0.679491    11.00000    0.02662    0.02659 =
         0.02558   -0.00117    0.00300    0.01459
C13   1    0.590695    0.354868    0.666925    11.00000    0.03083    0.02560 =
         0.03017    0.00169    0.00197    0.01652
AFIX  43
H13   2    0.604838    0.339127    0.686568    11.00000   -1.20000
AFIX   0
C14   1    0.561500    0.328495    0.626561    11.00000    0.03347    0.02377 =
         0.03147    0.00225    0.00737    0.01538
C15   1    0.542519    0.352662    0.597815    11.00000    0.04057    0.02574 =
         0.02372   -0.00500   -0.00129    0.01420
AFIX  43
H15   2    0.523340    0.335569    0.569657    11.00000   -1.20000
AFIX   0
C16   1    0.550465    0.401344    0.608589    11.00000    0.03455    0.02488 =
         0.02221    0.00055    0.00180    0.01535
C17   1    0.634832    0.431638    0.721407    11.00000    0.03203    0.03858 =
         0.03644   -0.00671   -0.00778    0.02156
AFIX 137
H17A  2    0.665932    0.461434    0.709076    11.00000   -1.50000
H17B  2    0.643992    0.408886    0.738567    11.00000   -1.50000
H17C  2    0.617300    0.443029    0.743830    11.00000   -1.50000
AFIX   0
C18   1    0.551127    0.275164    0.614604    11.00000    0.05326    0.02620 =
         0.04455   -0.00647   -0.00553    0.02316
AFIX 137
H18A  2    0.581141    0.272293    0.623064    11.00000   -1.50000
H18B  2    0.544046    0.268675    0.579771    11.00000   -1.50000
H18C  2    0.521478    0.250002    0.633239    11.00000   -1.50000
AFIX   0
C19   1    0.530463    0.426464    0.574703    11.00000    0.05417    0.02608 =
         0.02553   -0.00206   -0.00909    0.02076
AFIX 137
H19A  2    0.506975    0.434242    0.592387    11.00000   -1.50000
H19B  2    0.512252    0.403273    0.547665    11.00000   -1.50000
H19C  2    0.559137    0.458233    0.561995    11.00000   -1.50000
AFIX   0
C20   1    0.693716    0.576821    0.727051    11.00000    0.02866    0.02545 =
         0.02886    0.00019   -0.00035    0.01281
AFIX  13
H20   2    0.674207    0.548049    0.750349    11.00000   -1.20000
AFIX   0
C21   1    0.739918    0.573589    0.708256    11.00000    0.02480    0.02788 =
         0.03220   -0.00766   -0.00501    0.01411
C22   1    0.768100    0.601806    0.668667    11.00000    0.03210    0.03197 =
         0.03748   -0.00570   -0.00163    0.01500
AFIX  43
H22   2    0.758077    0.622860    0.651801    11.00000   -1.20000
AFIX   0
C23   1    0.810687    0.599805    0.653279    11.00000    0.02962    0.04887 =
         0.04345   -0.00551    0.00427    0.01485
AFIX  43
H23   2    0.830166    0.619945    0.626446    11.00000   -1.20000
AFIX   0
C24   1    0.824730    0.568692    0.676834    11.00000    0.03144    0.06084 =
         0.05420   -0.02074   -0.00677    0.02834
AFIX  43
H24   2    0.853437    0.566690    0.665564    11.00000   -1.20000
AFIX   0
C25   1    0.797681    0.540189    0.716771    11.00000    0.04190    0.04952 =
         0.05346   -0.01057   -0.01664    0.03221
AFIX  43
H25   2    0.807893    0.518991    0.733080    11.00000   -1.20000
AFIX   0
C26   1    0.754871    0.542878    0.733033    11.00000    0.03558    0.03747 =
         0.03675   -0.00581   -0.00705    0.01984
AFIX  43
H26   2    0.736262    0.523883    0.760729    11.00000   -1.20000
AFIX   0
C27   1    0.711783    0.627587    0.753866    11.00000    0.02568    0.02656 =
         0.03152   -0.00456   -0.00066    0.01496
C28   1    0.723828    0.630414    0.802548    11.00000    0.03885    0.03112 =
         0.02743   -0.00196   -0.00484    0.02081
AFIX  43
H28   2    0.719915    0.600842    0.818707    11.00000   -1.20000
AFIX   0
C29   1    0.741602    0.675793    0.828405    11.00000    0.04274    0.03859 =
         0.02573   -0.00216   -0.00510    0.02014
AFIX  43
H29   2    0.749869    0.677108    0.861891    11.00000   -1.20000
AFIX   0
C30   1    0.747213    0.718963    0.805294    11.00000    0.03444    0.03112 =
         0.03433   -0.01099   -0.00532    0.01615
AFIX  43
H30   2    0.758617    0.749804    0.823037    11.00000   -1.20000
AFIX   0
C31   1    0.736269    0.717216    0.756587    11.00000    0.02964    0.02538 =
         0.03592    0.00010   -0.00219    0.01387
AFIX  43
H31   2    0.740683    0.747076    0.740622    11.00000   -1.20000
AFIX   0
C32   1    0.718683    0.671755    0.730422    11.00000    0.02761    0.03394 =
         0.02306   -0.00337   -0.00220    0.01510
AFIX  43
H32   2    0.711414    0.670842    0.696717    11.00000   -1.20000
AFIX   0
C33   1    0.575630    0.561557    0.586249    11.00000    0.02061    0.02015 =
         0.02607    0.00326    0.00213    0.00645
AFIX  13
H33   2    0.544531    0.526719    0.587221    11.00000   -1.20000
AFIX   0
C34   1    0.603359    0.567583    0.538033    11.00000    0.03037    0.02199 =
         0.02646    0.00648    0.00464    0.01478
C35   1    0.575573    0.539622    0.497904    11.00000    0.02972    0.03117 =
         0.03010    0.00227    0.00107    0.01044
AFIX  43
H35   2    0.540929    0.513466    0.501847    11.00000   -1.20000
AFIX   0
C36   1    0.597818    0.549413    0.451950    11.00000    0.05088    0.04060 =
         0.02388    0.00219   -0.00024    0.02155
AFIX  43
H36   2    0.578340    0.530274    0.424676    11.00000   -1.20000
AFIX   0
C37   1    0.647851    0.586713    0.446228    11.00000    0.05272    0.03862 =
         0.03497    0.01281    0.01884    0.02563
AFIX  43
H37   2    0.663050    0.593804    0.414863    11.00000   -1.20000
AFIX   0
C38   1    0.675940    0.613743    0.485552    11.00000    0.03111    0.03510 =
         0.04969    0.01311    0.01653    0.01432
AFIX  43
H38   2    0.710765    0.639324    0.481324    11.00000   -1.20000
AFIX   0
C39   1    0.654330    0.604384    0.531722    11.00000    0.02845    0.03010 =
         0.03544    0.00001    0.00249    0.01291
AFIX  43
H39   2    0.674444    0.623158    0.558853    11.00000   -1.20000
AFIX   0
C40   1    0.558654    0.601191    0.588077    11.00000    0.02869    0.02687 =
         0.02578    0.00462    0.00426    0.01470
C41   1    0.590252    0.650998    0.604119    11.00000    0.02878    0.02646 =
         0.03181    0.00406    0.00480    0.01304
AFIX  43
H41   2    0.623655    0.661168    0.615712    11.00000   -1.20000
AFIX   0
C42   1    0.573036    0.685979    0.603223    11.00000    0.03649    0.02737 =
         0.04274    0.00350    0.00657    0.01644
AFIX  43
H42   2    0.594496    0.719824    0.614803    11.00000   -1.20000
AFIX   0
C43   1    0.524796    0.671728    0.585546    11.00000    0.03724    0.03511 =
         0.05272    0.00898    0.00707    0.02450
AFIX  43
H43   2    0.513265    0.695814    0.584950    11.00000   -1.20000
AFIX   0
C44   1    0.493574    0.622850    0.568869    11.00000    0.03164    0.04544 =
         0.04497    0.00803   -0.00173    0.02241
AFIX  43
H44   2    0.460525    0.613122    0.556567    11.00000   -1.20000
AFIX   0
C45   1    0.510404    0.587757    0.570033    11.00000    0.03190    0.03234 =
         0.03248    0.00040   -0.00282    0.01508
AFIX  43
H45   2    0.488709    0.554005    0.558347    11.00000   -1.20000
AFIX   0
C46   1    0.423041    0.350761    0.736745    11.00000    0.03063    0.02820 =
         0.04766   -0.00144    0.00621    0.01613
C47   1    0.517986    0.392308    0.769214    11.00000    0.02788    0.01849 =
         0.04323   -0.00657    0.02202   -0.00032
HKLF 4

REM  ga_tro114 - #2250 - in R-3 - superflip - nova
REM R1 =  0.0361 for   10220 Fo > 4sig(Fo)  and  0.0509 for all   12550 data
REM    520 parameters refined using      2 restraints

END

WGHT      0.0378     84.3191

REM No hydrogen bonds found for HTAB generation

REM Highest difference peak  1.654,  deepest hole -1.357,  1-sigma level  0.107
Q1    1   0.4154  0.4336  0.6504  11.00000  0.05    1.07
Q2    1   0.4557  0.4067  0.7206  11.00000  0.05    0.96
Q3    1   0.4680  0.4223  0.7305  11.00000  0.05    0.90
Q4    1   0.4675  0.4007  0.6967  11.00000  0.05    0.77
Q5    1   0.4751  0.3917  0.6918  11.00000  0.05    0.72
Q6    1   0.4960  0.3893  0.7023  11.00000  0.05    0.71
Q7    1   0.4678  0.4008  0.7514  11.00000  0.05    0.68
Q8    1   0.4604  0.3729  0.7267  11.00000  0.05    0.64
Q9    1   0.4873  0.3911  0.7486  11.00000  0.05    0.61
Q10   1   0.7703  0.5146  0.7354  11.00000  0.05    0.57
Q11   1   0.5049  0.4441  0.7061  11.00000  0.05    0.55
Q12   1   0.6531  0.5565  0.6670  11.00000  0.05    0.54
Q13   1   0.5382  0.5551  0.4546  11.00000  0.05    0.53
Q14   1   0.7159  0.6993  0.7489  11.00000  0.05    0.53
Q15   1   0.5781  0.5464  0.6955  11.00000  0.05    0.49
Q16   1   0.7252  0.6463  0.7360  11.00000  0.05    0.48
Q17   1   0.5377  0.5260  0.7762  11.00000  0.05    0.47
Q18   1   0.6423  0.5732  0.6884  11.00000  0.05    0.47
Q19   1   0.7274  0.6332  0.7749  11.00000  0.05    0.46
Q20   1   0.4899  0.5432  0.7156  11.00000  0.05    0.46
Q21   1   0.4922  0.4234  0.7541  11.00000  0.05    0.46
Q22   1   0.4634  0.5411  0.8885  11.00000  0.05    0.46
Q23   1   0.5198  0.4261  0.7399  11.00000  0.05    0.45
Q24   1   0.4707  0.5389  0.8003  11.00000  0.05    0.45
Q25   1   0.6635  0.5592  0.7044  11.00000  0.05    0.45
;
_shelx_res_checksum              38533
_olex2_submission_special_instructions 'No special instructions were received'
_cell_oxdiff_length_a            30.1658(4)
_cell_oxdiff_length_b            30.1701(4)
_cell_oxdiff_length_c            27.5160(4)
_cell_oxdiff_angle_alpha         90.0068(12)
_cell_oxdiff_angle_beta          89.9900(11)
_cell_oxdiff_angle_gamma         119.9747(15)
_cell_oxdiff_volume              21693.0(5)
_cell_oxdiff_measurement_reflns_used 47049
loop_
_exptl_crystal_face_index_h
_exptl_crystal_face_index_k
_exptl_crystal_face_index_l
_exptl_crystal_face_perp_dist
_exptl_oxdiff_crystal_face_indexfrac_h
_exptl_oxdiff_crystal_face_indexfrac_k
_exptl_oxdiff_crystal_face_indexfrac_l
_exptl_oxdiff_crystal_face_x
_exptl_oxdiff_crystal_face_y
_exptl_oxdiff_crystal_face_z
16 -34 24 0.0450 16.0002 -34.0015 24.0028 0.1787 -0.0449 -0.9942
-3 -33 -14 0.0295 -2.9971 -33.0041 -13.9986 0.5773 0.7488 -0.3436
-34 26 21 0.0610 -33.9999 26.0007 20.9978 -0.9672 0.2335 -0.0451
33 -24 -23 0.0424 32.9999 -24.0007 -22.9980 0.9654 -0.2242 0.1143
23 -21 31 0.0536 22.9986 -20.9994 31.0025 -0.0151 -0.4987 -0.8652
-8 28 -29 0.0455 -8.0002 28.0013 -29.0023 0.0484 -0.0115 1.0080
-23 21 -31 0.0536 -22.9986 20.9994 -31.0025 0.0151 0.4987 0.8652
-22 -21 0 0.0337 -21.9970 -21.0039 0.0003 0.0309 0.9015 -0.4559
3 33 13 0.0523 2.9971 33.0041 12.9986 -0.5616 -0.7400 0.3620
21 21 -1 0.0253 20.9970 21.0038 -1.0004 -0.0250 -0.8677 0.4707
_diffrn_ambient_environment      'perfluoro polyether oil / N~2~'
_diffrn_radiation_monochromator  mirror
_diffrn_measurement_device       'four-circle diffractometer'
_diffrn_detector                 'CCD plate'
_diffrn_detector_type            Eos
_diffrn_orient_matrix_UB_11      0.0097904000
_diffrn_orient_matrix_UB_12      -0.0117255000
_diffrn_orient_matrix_UB_13      -0.0156914000
_diffrn_orient_matrix_UB_21      -0.0250563000
_diffrn_orient_matrix_UB_22      -0.0166814000
_diffrn_orient_matrix_UB_23      -0.0087967000
_diffrn_orient_matrix_UB_31      0.0036224000
_diffrn_orient_matrix_UB_32      0.0179117000
_diffrn_orient_matrix_UB_33      -0.0184632000
_diffrn_measurement_details      
;
#__ type_ start__ end____ width___ exp.time_
  1 omega  -11.00   89.00   0.5000   20.0000
omega____ theta____ kappa____ phi______ frames
    -       18.6942   77.0000 -180.0000 200

#__ type_ start__ end____ width___ exp.time_
  2 omega   -6.00   88.00   0.5000   20.0000
omega____ theta____ kappa____ phi______ frames
    -       18.6942   77.0000    0.0000 188

#__ type_ start__ end____ width___ exp.time_
  3 omega    1.00   84.00   0.5000   20.0000
omega____ theta____ kappa____ phi______ frames
    -       18.6942   57.0000  -60.0000 166

#__ type_ start__ end____ width___ exp.time_
  4 omega    0.00   87.00   0.5000   20.0000
omega____ theta____ kappa____ phi______ frames
    -       18.6942   57.0000  120.0000 174

#__ type_ start__ end____ width___ exp.time_
  5 omega   15.00   49.00   0.5000   20.0000
omega____ theta____ kappa____ phi______ frames
    -       18.6942  -77.0000  -90.0000 68

#__ type_ start__ end____ width___ exp.time_
  6 omega  -42.00   48.00   0.5000   20.0000
omega____ theta____ kappa____ phi______ frames
    -       18.6942  -77.0000   60.0000 180

#__ type_ start__ end____ width___ exp.time_
  7 omega  -49.00   49.00   0.5000   20.0000
omega____ theta____ kappa____ phi______ frames
    -       18.6942  -77.0000  150.0000 196

#__ type_ start__ end____ width___ exp.time_
  8 omega   15.00   49.00   0.5000   20.0000
omega____ theta____ kappa____ phi______ frames
    -       18.6942  -77.0000    0.0000 68

#__ type_ start__ end____ width___ exp.time_
  9 omega  -43.00   49.00   0.5000   20.0000
omega____ theta____ kappa____ phi______ frames
    -       18.6942  -77.0000 -120.0000 184

#__ type_ start__ end____ width___ exp.time_
 10 omega   19.00   49.00   0.5000   20.0000
omega____ theta____ kappa____ phi______ frames
    -       18.6942  -77.0000   90.0000 60

#__ type_ start__ end____ width___ exp.time_
 11 omega  -40.00   49.00   0.5000   20.0000
omega____ theta____ kappa____ phi______ frames
    -       18.6942  -77.0000  -30.0000 178

#__ type_ start__ end____ width___ exp.time_
 12 omega   23.00   49.00   0.5000   20.0000
omega____ theta____ kappa____ phi______ frames
    -       18.6942  -77.0000 -180.0000 52

#__ type_ start__ end____ width___ exp.time_
 13 omega  -50.00   40.00   0.5000   20.0000
omega____ theta____ kappa____ phi______ frames
    -       18.6942  -57.0000  150.0000 180

#__ type_ start__ end____ width___ exp.time_
 14 omega   -3.00   87.00   0.5000   20.0000
omega____ theta____ kappa____ phi______ frames
    -       18.6942   57.0000  -60.0000 180

#__ type_ start__ end____ width___ exp.time_
 15 omega   -3.00   87.00   0.5000   20.0000
omega____ theta____ kappa____ phi______ frames
    -       18.6942   57.0000   90.0000 180

#__ type_ start__ end____ width___ exp.time_
 16 omega  -50.00   40.00   0.5000   20.0000
omega____ theta____ kappa____ phi______ frames
    -       18.6942  -57.0000   30.0000 180

#__ type_ start__ end____ width___ exp.time_
 17 omega  -50.00   40.00   0.5000   20.0000
omega____ theta____ kappa____ phi______ frames
    -       18.6942  -57.0000 -150.0000 180

#__ type_ start__ end____ width___ exp.time_
 18 omega   -3.00   87.00   0.5000   20.0000
omega____ theta____ kappa____ phi______ frames
    -       18.6942   57.0000    0.0000 180

#__ type_ start__ end____ width___ exp.time_
 19 omega  -51.00   49.00   0.5000   20.0000
omega____ theta____ kappa____ phi______ frames
    -       18.6942  -77.0000  -30.0000 200

#__ type_ start__ end____ width___ exp.time_
 20 omega  -51.00   49.00   0.5000   20.0000
omega____ theta____ kappa____ phi______ frames
    -       18.6942  -77.0000   90.0000 200

#__ type_ start__ end____ width___ exp.time_
 21 omega  -51.00  -20.00   0.5000   20.0000
omega____ theta____ kappa____ phi______ frames
    -       18.6942  -77.0000 -120.0000 62

#__ type_ start__ end____ width___ exp.time_
 22 omega  -54.00   44.00   0.5000   20.0000
omega____ theta____ kappa____ phi______ frames
    -       18.6942  -38.0000  -90.0000 196

;
_reflns_odcompleteness_completeness 99.79
_reflns_odcompleteness_theta     26.32
_reflns_odcompleteness_iscentric 1
_diffrn_measurement_specimen_support 'polyimid foil'

# SQUEEZE RESULTS                                                               
# Ref.: P. v. d. Sluis, A. L. Spek, Acta Cryst. 1990, A46, 194.                 
# Note: Data are Listed for all Voids in the P1 Unit Cell                       
# i.e. Centre of Gravity, Solvent Accessible Volume,                            
# Recovered number of Electrons in the Void and                                 
# Details about the Squeezed Material                                           
loop_
_platon_squeeze_void_nr
_platon_squeeze_void_average_x
_platon_squeeze_void_average_y
_platon_squeeze_void_average_z
_platon_squeeze_void_volume
_platon_squeeze_void_count_electrons
_platon_squeeze_void_content
1 -0.000 -0.000 -0.000 1102 379 'disordered toluene'
2 -0.000 -0.000 0.500 216 41 ' '
3 0.333 0.667 0.667 1103 379 'disordered toluene'
4 0.333 0.667 0.167 222 42 ' '
5 0.667 0.333 0.333 1103 379 'disordered toluene'
6 0.667 0.333 0.833 222 42 ' '
_platon_squeeze_void_probe_radius 1.20
_platon_squeeze_details          ?
####################################################################### 
# 
# This file contains crystal structure data downloaded from the 
# Cambridge Structural Database (CSD) hosted by the Cambridge 
# Crystallographic Data Centre (CCDC).
# 
# Full information about CCDC data access policies and citation 
# guidelines are available at http://www.ccdc.cam.ac.uk/access/V1 
# 
# Audit and citation data items may have been added by the CCDC. 
# Please retain this information to preserve the provenance of 
# this file and to allow appropriate attribution of the data. 
# 
#######################################################################

data_ga_tro111_sq
_database_code_depnum_ccdc_archive 'CCDC 1040127'
_audit_update_record             
;
2014-12-19 deposited with the CCDC.
2015-02-13 downloaded from the CCDC.
;
_audit_creation_date             
;
'Mon Nov 03 11:34:00 2014'
;

_audit_block_code                ga_tro111
_audit_block_refno               2231
_audit_block_usercomment         'tr1478B orange irregular'

# start Validation Reply Form
_vrf_PLAT250_ga_tro111_sq        
;
PROBLEM: Large U3/U1 Ratio for Average U(i,j) Tensor ....        4.6 Note
RESPONSE: unresolved disorder in toluene solvent
;
# end Validation Reply Form

_audit_creation_method           
;
Olex2 1.2
(compiled 2014.08.28 svn.r2986 for OlexSys, GUI svn.r4874)
;
_chemical_name_systematic        ?
_chemical_name_common            ?
_chemical_formula_moiety         'C61 H68 Cl2 Ir2 N4 P2, C7 H8'
_chemical_formula_sum            'C71.50 H80 Cl2 Ir2 N4 P2'
_chemical_properties_physical    air-sensitive
_chemical_formula_weight         1512.13
_chemical_melting_point          ?
_exptl_crystal_description       irregular
_exptl_crystal_colour            orange
_diffrn_ambient_temperature      120(1)
loop_
_atom_type_symbol
_atom_type_description
_atom_type_scat_dispersion_real
_atom_type_scat_dispersion_imag
_atom_type_scat_source
C C 0.0033 0.0016 'International Tables Vol C Tables 4.2.6.8 and 6.1.1.4'
H H 0.0000 0.0000 'International Tables Vol C Tables 4.2.6.8 and 6.1.1.4'
Cl Cl 0.1484 0.1585 'International Tables Vol C Tables 4.2.6.8 and 6.1.1.4'
Ir Ir -1.4442 7.9887 'International Tables Vol C Tables 4.2.6.8 and 6.1.1.4'
N N 0.0061 0.0033 'International Tables Vol C Tables 4.2.6.8 and 6.1.1.4'
P P 0.1023 0.0942 'International Tables Vol C Tables 4.2.6.8 and 6.1.1.4'

_shelx_space_group_comment       
;
The symmetry employed for this shelxl refinement is uniquely defined
by the following loop, which should always be used as a source of
symmetry information in preference to the above space-group names.
They are only intended as comments.
;
_space_group_crystal_system      triclinic
_space_group_IT_number           2
_space_group_name_H-M_alt        'P -1'
_symmetry_cell_setting           triclinic
_symmetry_space_group_name_h-m   'P -1'
_symmetry_int_tables_number      2
_chemical_absolute_configuration .

_space_group_name_Hall           '-P 1'
loop_
_symmetry_equiv_pos_as_xyz
'x, y, z'
'-x, -y, -z'

_cell_length_a                   13.28816(19)
_cell_length_b                   15.4534(2)
_cell_length_c                   18.6095(2)
_cell_angle_alpha                66.4438(13)
_cell_angle_beta                 87.7181(11)
_cell_angle_gamma                64.8361(15)
_cell_volume                     3131.27(9)
_cell_formula_units_Z            2
_cell_measurement_reflns_used    48927
_cell_measurement_temperature    120(1)
_cell_measurement_theta_max      31.1330
_cell_measurement_theta_min      3.4930
_shelx_estimated_absorpt_T_max   0.666
_shelx_estimated_absorpt_T_min   0.666
_exptl_absorpt_coefficient_mu    4.428
_exptl_absorpt_correction_T_max  0.762
_exptl_absorpt_correction_T_min  0.535
_exptl_absorpt_correction_type   gaussian
_exptl_absorpt_process_details   
;
CrysAlisPro, Agilent Technologies,
Version 1.171.37.34k (release 13-08-2014 CrysAlis171 .NET)
(compiled Aug 13 2014,16:31:05)
Numerical absorption correction based on gaussian integration over
			a multifaceted crystal model
Empirical absorption correction using spherical harmonics,
 implemented in SCALE3 ABSPACK scaling algorithm.
;
_exptl_absorpt_special_details   ?
_exptl_crystal_density_diffrn    1.604
_exptl_crystal_density_meas      ?
_exptl_crystal_density_method    ?
_exptl_crystal_F_000             1509
_exptl_crystal_size_max          0.2014
_exptl_crystal_size_mid          0.1075
_exptl_crystal_size_min          0.0688
_exptl_transmission_factor_max   ?
_exptl_transmission_factor_min   ?
_diffrn_reflns_av_R_equivalents  0.0739
_diffrn_reflns_av_unetI/netI     0.0436
_diffrn_reflns_Laue_measured_fraction_full 0.998
_diffrn_reflns_Laue_measured_fraction_max 0.939
_diffrn_reflns_limit_h_max       19
_diffrn_reflns_limit_h_min       -20
_diffrn_reflns_limit_k_max       23
_diffrn_reflns_limit_k_min       -23
_diffrn_reflns_limit_l_max       28
_diffrn_reflns_limit_l_min       -28
_diffrn_reflns_number            205422
_diffrn_reflns_point_group_measured_fraction_full 0.998
_diffrn_reflns_point_group_measured_fraction_max 0.939
_diffrn_reflns_theta_full        25.242
_diffrn_reflns_theta_max         32.866
_diffrn_reflns_theta_min         3.215
_diffrn_detector_area_resol_mean 7.9621
_diffrn_measured_fraction_theta_full 0.998
_diffrn_measured_fraction_theta_max 0.939
_diffrn_measurement_device_type  'Agilent SuperNova, Dual, Cu at zero, Eos'
_diffrn_measurement_method       '\w scans'
_diffrn_radiation_probe          x-ray
_diffrn_radiation_type           'Mo K\a'
_diffrn_radiation_wavelength     0.71073
_diffrn_source                   'microfocus X-Ray tube'
_reflns_Friedel_coverage         0.000
_reflns_Friedel_fraction_full    .
_reflns_Friedel_fraction_max     .
_reflns_number_gt                18820
_reflns_number_total             21933
_reflns_special_details          
;
 Reflections were merged by SHELXL according to the crystal
 class for the calculation of statistics and refinement.

 Structure factors included contributions from the .fab file,
 see _platon_squeeze_.

 _reflns_Friedel_fraction is defined as the number of unique
 Friedel pairs measured divided by the number that would be
 possible theoretically, ignoring centric projections and
 systematic absences.
;
_reflns_threshold_expression     'I > 2\s(I)'
_computing_cell_refinement       
;
CrysAlisPro, Agilent Technologies,
Version 1.171.37.34k (release 13-08-2014 CrysAlis171 .NET)
(compiled Aug 13 2014,16:31:05)
;
_computing_data_collection       
;
CrysAlisPro, Agilent Technologies,
Version 1.171.37.34k (release 13-08-2014 CrysAlis171 .NET)
(compiled Aug 13 2014,16:31:05)
;
_computing_data_reduction        
;
CrysAlisPro, Agilent Technologies,
Version 1.171.37.34k (release 13-08-2014 CrysAlis171 .NET)
(compiled Aug 13 2014,16:31:05)
;
_computing_molecular_graphics    'Olex2 (Dolomanov et al., 2009)'
_computing_publication_material  
'encif (Wadepohl, 2009-14); encifer 1.5 (CCDC, 2014)'
_computing_structure_refinement  'ShelXL (Sheldrick, 2008)'
_shelxl_version_number           2014/6
_computing_structure_solution    'SUPERFLIP (Palatinus, 2007-2009)'
_refine_diff_density_max         2.121
_refine_diff_density_min         -1.727
_refine_diff_density_rms         0.145
_refine_ls_extinction_coef       .
_refine_ls_extinction_method     none
_refine_ls_goodness_of_fit_ref   1.111
_refine_ls_hydrogen_treatment    constr
_refine_ls_matrix_type           full
_refine_ls_number_parameters     698
_refine_ls_number_reflns         21933
_refine_ls_number_restraints     45
_refine_ls_R_factor_all          0.0527
_refine_ls_R_factor_gt           0.0408
_refine_ls_restrained_S_all      1.112
_refine_ls_shift/su_max          0.002
_refine_ls_shift/su_mean         0.000
_refine_ls_structure_factor_coef Fsqd
_refine_ls_weighting_details     
'w=1/[\s^2^(Fo^2^)+(0.0260P)^2^+5.0636P] where P=(Fo^2^+2Fc^2^)/3'
_refine_ls_weighting_scheme      calc
_refine_ls_wR_factor_gt          0.0761
_refine_ls_wR_factor_ref         0.0798
_refine_special_details          ?
_olex2_refinement_description    
;
1. Fixed Uiso
 At 1.2 times of:
  All C(H) groups, All C(H,H) groups
 At 1.5 times of:
  All C(H,H,H) groups
2. Rigid body (RIGU) restrains
 C71, C72, C73, C74, C75, C76, C77
 with sigma for 1-2 distances of 0.004 and sigma for 1-3 distances of 0.004
3.a Ternary CH refined with riding coordinates:
 C20(H20), C33(H33), C46(H46), C47(H47), C50(H50), C51(H51), C54(H54),
 C55(H55), C58(H58), C59(H59)
3.b Secondary CH2 refined with riding coordinates:
 C48(H48A,H48B), C49(H49A,H49B), C52(H52A,H52B), C53(H53A,H53B), C56(H56A,
 H56B), C57(H57A,H57B), C60(H60A,H60B), C61(H61A,H61B)
3.c Aromatic/amide H refined with riding coordinates:
 C4(H4), C6(H6), C13(H13), C15(H15), C22(H22), C23(H23), C24(H24), C25(H25),
 C26(H26), C28(H28), C29(H29), C30(H30), C31(H31), C32(H32), C35(H35), C36(H36),
  C37(H37), C38(H38), C39(H39), C41(H41), C42(H42), C43(H43), C44(H44),
 C45(H45), C72(H72), C73(H73), C74(H74), C75(H75), C76(H76)
3.d Fitted hexagon refined as free rotating group:
 C71(C72,C73,C74,C75,C76)
3.e Idealised Me refined as rotating group:
 C8(H8A,H8B,H8C), C9(H9A,H9B,H9C), C10(H10A,H10B,H10C), C17(H17A,H17B,H17C),
 C18(H18A,H18B,H18C), C19(H19A,H19B,H19C), C77(H77A,H77B,H77C)
;
_atom_sites_solution_hydrogens   geom
_atom_sites_solution_primary     iterative
_atom_sites_solution_secondary   difmap
loop_
_atom_site_label
_atom_site_type_symbol
_atom_site_fract_x
_atom_site_fract_y
_atom_site_fract_z
_atom_site_U_iso_or_equiv
_atom_site_adp_type
_atom_site_occupancy
_atom_site_site_symmetry_order
_atom_site_calc_flag
_atom_site_refinement_flags_posn
_atom_site_refinement_flags_adp
_atom_site_refinement_flags_occupancy
_atom_site_disorder_assembly
_atom_site_disorder_group
Ir1 Ir 0.34703(2) 0.80065(2) 0.50668(2) 0.01469(3) Uani 1 1 d . . . . .
Ir2 Ir 0.17074(2) 0.78999(2) 0.20562(2) 0.02008(3) Uani 1 1 d . . . . .
Cl1 Cl 0.52311(6) 0.74485(6) 0.46109(5) 0.02160(15) Uani 1 1 d . . . . .
Cl2 Cl -0.01660(7) 0.87779(7) 0.22439(5) 0.02756(17) Uani 1 1 d . . . . .
P1 P 0.22993(7) 0.88178(6) 0.24512(5) 0.01596(15) Uani 1 1 d . . . . .
P2 P 0.25977(7) 1.03365(6) 0.23796(5) 0.01645(15) Uani 1 1 d . . . . .
N1 N 0.2514(2) 0.8340(2) 0.34896(15) 0.0155(5) Uani 1 1 d . . . . .
N2 N 0.2723(2) 0.9789(2) 0.34217(15) 0.0151(5) Uani 1 1 d . . . . .
N3 N 0.3373(2) 0.9202(2) 0.22307(15) 0.0166(5) Uani 1 1 d . . . . .
N4 N 0.1462(2) 1.0127(2) 0.21962(15) 0.0174(5) Uani 1 1 d . . . . .
C1 C 0.2765(2) 0.8822(2) 0.38948(18) 0.0153(5) Uani 1 1 d . . . . .
C2 C 0.2292(3) 0.7436(2) 0.39552(17) 0.0156(6) Uani 1 1 d . . . . .
C3 C 0.3122(3) 0.6403(2) 0.41713(19) 0.0176(6) Uani 1 1 d . . . . .
C4 C 0.2873(3) 0.5571(3) 0.46335(19) 0.0201(6) Uani 1 1 d . . . . .
H4 H 0.3433 0.4866 0.4784 0.024 Uiso 1 1 calc R . . . .
C5 C 0.1832(3) 0.5748(3) 0.4878(2) 0.0234(7) Uani 1 1 d . . . . .
C6 C 0.1007(3) 0.6785(3) 0.4627(2) 0.0221(7) Uani 1 1 d . . . . .
H6 H 0.0282 0.6912 0.4774 0.027 Uiso 1 1 calc R . . . .
C7 C 0.1208(3) 0.7645(3) 0.41674(19) 0.0185(6) Uani 1 1 d . . . . .
C8 C 0.4269(3) 0.6141(3) 0.3926(2) 0.0222(7) Uani 1 1 d . . . . .
H8A H 0.4246 0.6757 0.3469 0.033 Uiso 1 1 calc GR . . . .
H8B H 0.4493 0.5549 0.3781 0.033 Uiso 1 1 calc GR . . . .
H8C H 0.4815 0.5947 0.4369 0.033 Uiso 1 1 calc GR . . . .
C9 C 0.1600(4) 0.4832(3) 0.5403(3) 0.0359(9) Uani 1 1 d . . . . .
H9A H 0.2273 0.4166 0.5518 0.054 Uiso 1 1 calc GR . . . .
H9B H 0.0973 0.4848 0.5129 0.054 Uiso 1 1 calc GR . . . .
H9C H 0.1403 0.4888 0.5900 0.054 Uiso 1 1 calc GR . . . .
C10 C 0.0286(3) 0.8745(3) 0.3938(2) 0.0217(6) Uani 1 1 d . . . . .
H10A H 0.0378 0.9009 0.4318 0.033 Uiso 1 1 calc GR . . . .
H10B H -0.0447 0.8735 0.3942 0.033 Uiso 1 1 calc GR . . . .
H10C H 0.0326 0.9208 0.3404 0.033 Uiso 1 1 calc GR . . . .
C11 C 0.2582(3) 1.0514(2) 0.37791(17) 0.0150(5) Uani 1 1 d . . . . .
C12 C 0.1491(3) 1.1112(2) 0.38839(18) 0.0178(6) Uani 1 1 d . . . . .
C13 C 0.1353(3) 1.1789(3) 0.4243(2) 0.0214(6) Uani 1 1 d . . . . .
H13 H 0.0619 1.2195 0.4318 0.026 Uiso 1 1 calc R . . . .
C14 C 0.2254(3) 1.1888(3) 0.4494(2) 0.0249(7) Uani 1 1 d . . . . .
C15 C 0.3311(3) 1.1333(3) 0.4340(2) 0.0221(7) Uani 1 1 d . . . . .
H15 H 0.3929 1.1415 0.4490 0.027 Uiso 1 1 calc R . . . .
C16 C 0.3498(3) 1.0656(2) 0.39703(18) 0.0172(6) Uani 1 1 d . . . . .
C17 C 0.0458(3) 1.1074(3) 0.3624(2) 0.0217(6) Uani 1 1 d . . . . .
H17A H 0.0651 1.0671 0.3303 0.033 Uiso 1 1 calc GR . . . .
H17B H -0.0121 1.1793 0.3309 0.033 Uiso 1 1 calc GR . . . .
H17C H 0.0172 1.0732 0.4093 0.033 Uiso 1 1 calc GR . . . .
C18 C 0.2093(4) 1.2600(4) 0.4899(3) 0.0386(10) Uani 1 1 d . . . . .
H18A H 0.1377 1.3238 0.4660 0.058 Uiso 1 1 calc GR . . . .
H18B H 0.2712 1.2797 0.4836 0.058 Uiso 1 1 calc GR . . . .
H18C H 0.2085 1.2229 0.5466 0.058 Uiso 1 1 calc GR . . . .
C19 C 0.4639(3) 1.0150(3) 0.3766(2) 0.0220(6) Uani 1 1 d . . . . .
H19A H 0.4868 0.9396 0.3939 0.033 Uiso 1 1 calc GR . . . .
H19B H 0.5184 1.0239 0.4034 0.033 Uiso 1 1 calc GR . . . .
H19C H 0.4614 1.0483 0.3190 0.033 Uiso 1 1 calc GR . . . .
C20 C 0.4618(3) 0.8567(3) 0.24814(19) 0.0193(6) Uani 1 1 d . . . . .
H20 H 0.4776 0.8118 0.3066 0.023 Uiso 1 1 calc R . . . .
C21 C 0.5150(3) 0.7856(3) 0.2058(2) 0.0214(6) Uani 1 1 d . . . . .
C22 C 0.4912(3) 0.8247(3) 0.1237(2) 0.0266(7) Uani 1 1 d . . . . .
H22 H 0.4364 0.8952 0.0936 0.032 Uiso 1 1 calc R . . . .
C23 C 0.5473(4) 0.7609(4) 0.0859(3) 0.0373(10) Uani 1 1 d . . . . .
H23 H 0.5293 0.7873 0.0300 0.045 Uiso 1 1 calc R . . . .
C24 C 0.6300(4) 0.6581(4) 0.1289(3) 0.0436(11) Uani 1 1 d . . . . .
H24 H 0.6682 0.6146 0.1026 0.052 Uiso 1 1 calc R . . . .
C25 C 0.6557(4) 0.6203(3) 0.2096(3) 0.0395(10) Uani 1 1 d . . . . .
H25 H 0.7130 0.5508 0.2392 0.047 Uiso 1 1 calc R . . . .
C26 C 0.5986(3) 0.6833(3) 0.2482(2) 0.0289(8) Uani 1 1 d . . . . .
H26 H 0.6167 0.6563 0.3041 0.035 Uiso 1 1 calc R . . . .
C27 C 0.5218(3) 0.9266(3) 0.2302(2) 0.0222(7) Uani 1 1 d . . . . .
C28 C 0.6243(3) 0.8853(3) 0.2777(2) 0.0285(8) Uani 1 1 d . . . . .
H28 H 0.6517 0.8177 0.3211 0.034 Uiso 1 1 calc R . . . .
C29 C 0.6868(3) 0.9416(4) 0.2622(3) 0.0362(9) Uani 1 1 d . . . . .
H29 H 0.7568 0.9123 0.2947 0.043 Uiso 1 1 calc R . . . .
C30 C 0.6472(4) 1.0402(4) 0.1995(3) 0.0391(10) Uani 1 1 d . . . . .
H30 H 0.6898 1.0789 0.1888 0.047 Uiso 1 1 calc R . . . .
C31 C 0.5451(4) 1.0827(4) 0.1522(3) 0.0370(9) Uani 1 1 d . . . . .
H31 H 0.5170 1.1513 0.1100 0.044 Uiso 1 1 calc R . . . .
C32 C 0.4833(3) 1.0248(3) 0.1662(2) 0.0268(7) Uani 1 1 d . . . . .
H32 H 0.4153 1.0527 0.1320 0.032 Uiso 1 1 calc R . . . .
C33 C 0.0639(3) 1.0790(3) 0.14408(18) 0.0189(6) Uani 1 1 d . . . . .
H33 H 0.0273 1.0355 0.1411 0.023 Uiso 1 1 calc R . . . .
C34 C 0.1198(3) 1.1010(3) 0.07027(19) 0.0237(7) Uani 1 1 d . . . . .
C35 C 0.1655(4) 1.1721(4) 0.0457(2) 0.0374(9) Uani 1 1 d . . . . .
H35 H 0.1584 1.2139 0.0734 0.045 Uiso 1 1 calc R . . . .
C36 C 0.2216(4) 1.1821(5) -0.0198(3) 0.0526(14) Uani 1 1 d . . . . .
H36 H 0.2527 1.2308 -0.0359 0.063 Uiso 1 1 calc R . . . .
C37 C 0.2333(4) 1.1239(4) -0.0615(3) 0.0495(13) Uani 1 1 d . . . . .
H37 H 0.2729 1.1314 -0.1055 0.059 Uiso 1 1 calc R . . . .
C38 C 0.1870(4) 1.0542(4) -0.0391(2) 0.0452(12) Uani 1 1 d . . . . .
H38 H 0.1934 1.0143 -0.0683 0.054 Uiso 1 1 calc R . . . .
C39 C 0.1305(3) 1.0423(3) 0.0267(2) 0.0318(8) Uani 1 1 d . . . . .
H39 H 0.0991 0.9938 0.0420 0.038 Uiso 1 1 calc R . . . .
C40 C -0.0305(3) 1.1767(3) 0.14787(18) 0.0214(6) Uani 1 1 d . . . . .
C41 C -0.0137(3) 1.2540(3) 0.1586(2) 0.0318(8) Uani 1 1 d . . . . .
H41 H 0.0606 1.2458 0.1664 0.038 Uiso 1 1 calc R . . . .
C42 C -0.1043(4) 1.3425(3) 0.1580(3) 0.0374(9) Uani 1 1 d . . . . .
H42 H -0.0914 1.3946 0.1654 0.045 Uiso 1 1 calc R . . . .
C43 C -0.2129(3) 1.3565(3) 0.1469(2) 0.0348(9) Uani 1 1 d . . . . .
H43 H -0.2747 1.4184 0.1454 0.042 Uiso 1 1 calc R . . . .
C44 C -0.2307(3) 1.2795(4) 0.1379(3) 0.0369(9) Uani 1 1 d . . . . .
H44 H -0.3051 1.2875 0.1312 0.044 Uiso 1 1 calc R . . . .
C45 C -0.1399(3) 1.1901(3) 0.1386(2) 0.0281(8) Uani 1 1 d . . . . .
H45 H -0.1531 1.1374 0.1326 0.034 Uiso 1 1 calc R . . . .
C46 C 0.2066(3) 0.7963(3) 0.56416(19) 0.0199(6) Uani 1 1 d . . . . .
H46 H 0.1418 0.8109 0.5282 0.024 Uiso 1 1 calc R . . . .
C47 C 0.2160(3) 0.8882(3) 0.55418(19) 0.0226(7) Uani 1 1 d . . . . .
H47 H 0.1563 0.9548 0.5129 0.027 Uiso 1 1 calc R . . . .
C48 C 0.2606(4) 0.9036(3) 0.6193(2) 0.0312(8) Uani 1 1 d . . . . .
H48A H 0.2025 0.9177 0.6536 0.037 Uiso 1 1 calc R . . . .
H48B H 0.2752 0.9662 0.5951 0.037 Uiso 1 1 calc R . . . .
C49 C 0.3688(4) 0.8079(3) 0.6704(2) 0.0326(9) Uani 1 1 d . . . . .
H49A H 0.4135 0.8316 0.6926 0.039 Uiso 1 1 calc R . . . .
H49B H 0.3494 0.7591 0.7154 0.039 Uiso 1 1 calc R . . . .
C50 C 0.4397(3) 0.7496(3) 0.62307(19) 0.0254(7) Uani 1 1 d . . . . .
H50 H 0.5160 0.7473 0.6206 0.030 Uiso 1 1 calc R . . . .
C51 C 0.4351(3) 0.6640(3) 0.61846(19) 0.0229(7) Uani 1 1 d . . . . .
H51 H 0.5090 0.6115 0.6140 0.027 Uiso 1 1 calc R . . . .
C52 C 0.3567(3) 0.6169(3) 0.6568(2) 0.0275(8) Uani 1 1 d . . . . .
H52A H 0.3842 0.5756 0.7145 0.033 Uiso 1 1 calc R . . . .
H52B H 0.3581 0.5679 0.6347 0.033 Uiso 1 1 calc R . . . .
C53 C 0.2350(3) 0.7014(3) 0.6434(2) 0.0238(7) Uani 1 1 d . . . . .
H53A H 0.1827 0.6705 0.6450 0.029 Uiso 1 1 calc R . . . .
H53B H 0.2246 0.7246 0.6868 0.029 Uiso 1 1 calc R . . . .
C54 C 0.2788(3) 0.7692(3) 0.1218(2) 0.0257(7) Uani 1 1 d . . . . .
H54 H 0.3124 0.8198 0.1036 0.031 Uiso 1 1 calc R . . . .
C55 C 0.3337(3) 0.6827(3) 0.1966(2) 0.0274(7) Uani 1 1 d . . . . .
H55 H 0.3977 0.6848 0.2212 0.033 Uiso 1 1 calc R . . . .
C56 C 0.3476(3) 0.5712(3) 0.2190(3) 0.0341(9) Uani 1 1 d . . . . .
H56A H 0.4200 0.5194 0.2548 0.041 Uiso 1 1 calc R . . . .
H56B H 0.3502 0.5592 0.1704 0.041 Uiso 1 1 calc R . . . .
C57 C 0.2509(4) 0.5529(3) 0.2605(2) 0.0348(9) Uani 1 1 d . . . . .
H57A H 0.2437 0.4960 0.2526 0.042 Uiso 1 1 calc R . . . .
H57B H 0.2697 0.5292 0.3182 0.042 Uiso 1 1 calc R . . . .
C58 C 0.1399(3) 0.6506(3) 0.2294(2) 0.0311(8) Uani 1 1 d . . . . .
H58 H 0.0809 0.6462 0.2638 0.037 Uiso 1 1 calc R . . . .
C59 C 0.0971(3) 0.7173(3) 0.1507(2) 0.0290(8) Uani 1 1 d . . . . .
H59 H 0.0130 0.7530 0.1386 0.035 Uiso 1 1 calc R . . . .
C60 C 0.1553(3) 0.7018(3) 0.0818(2) 0.0311(8) Uani 1 1 d . . . . .
H60A H 0.0982 0.7255 0.0369 0.037 Uiso 1 1 calc R . . . .
H60B H 0.2055 0.6259 0.0983 0.037 Uiso 1 1 calc R . . . .
C61 C 0.2247(3) 0.7642(3) 0.0546(2) 0.0308(8) Uani 1 1 d . . . . .
H61A H 0.2844 0.7311 0.0272 0.037 Uiso 1 1 calc R . . . .
H61B H 0.1751 0.8370 0.0158 0.037 Uiso 1 1 calc R . . . .
C71 C 0.0694(4) 0.4509(3) 0.2068(2) 0.0743(17) Uani 1 1 d . . . . .
C72 C 0.0276(4) 0.5296(3) 0.1300(3) 0.099(2) Uani 1 1 d G . . . .
H72 H -0.0357 0.5947 0.1206 0.119 Uiso 1 1 calc R . . . .
C73 C 0.0784(5) 0.5130(4) 0.0668(2) 0.118(3) Uani 1 1 d G . . . .
H73 H 0.0497 0.5668 0.0143 0.142 Uiso 1 1 calc R . . . .
C74 C 0.1710(5) 0.4177(5) 0.0805(2) 0.119(3) Uani 1 1 d G . . . .
H74 H 0.2057 0.4064 0.0374 0.142 Uiso 1 1 calc R . . . .
C75 C 0.2128(4) 0.3390(3) 0.1574(3) 0.103(3) Uani 1 1 d G . . . .
H75 H 0.2761 0.2739 0.1667 0.124 Uiso 1 1 calc R . . . .
C76 C 0.1621(4) 0.3556(3) 0.2205(2) 0.0722(17) Uani 1 1 d G . . . .
H76 H 0.1907 0.3018 0.2730 0.087 Uiso 1 1 calc R . . . .
C77 C 0.0130(7) 0.4697(6) 0.2738(5) 0.092(2) Uani 1 1 d . . . . .
H77A H -0.0501 0.5407 0.2531 0.137 Uiso 1 1 calc GR . . . .
H77B H 0.0672 0.4635 0.3120 0.137 Uiso 1 1 calc GR . . . .
H77C H -0.0152 0.4174 0.3001 0.137 Uiso 1 1 calc GR . . . .

loop_
_atom_site_aniso_label
_atom_site_aniso_U_11
_atom_site_aniso_U_22
_atom_site_aniso_U_33
_atom_site_aniso_U_23
_atom_site_aniso_U_13
_atom_site_aniso_U_12
Ir1 0.01293(5) 0.01531(6) 0.01263(5) -0.00442(4) 0.00019(4) -0.00479(4)
Ir2 0.01851(6) 0.02341(7) 0.01975(6) -0.00984(5) -0.00123(5) -0.00960(5)
Cl1 0.0138(3) 0.0249(4) 0.0196(3) -0.0064(3) 0.0018(3) -0.0057(3)
Cl2 0.0213(4) 0.0377(5) 0.0317(4) -0.0199(4) 0.0055(3) -0.0155(4)
P1 0.0140(3) 0.0184(4) 0.0143(3) -0.0063(3) -0.0001(3) -0.0066(3)
P2 0.0153(4) 0.0181(4) 0.0139(3) -0.0050(3) 0.0008(3) -0.0073(3)
N1 0.0136(11) 0.0172(12) 0.0159(12) -0.0071(10) 0.0014(9) -0.0069(10)
N2 0.0145(12) 0.0162(12) 0.0144(11) -0.0064(10) 0.0010(9) -0.0066(10)
N3 0.0139(12) 0.0191(13) 0.0173(12) -0.0082(10) 0.0016(9) -0.0071(10)
N4 0.0154(12) 0.0189(13) 0.0141(12) -0.0044(10) -0.0027(9) -0.0065(10)
C1 0.0094(12) 0.0165(14) 0.0190(14) -0.0071(11) 0.0024(10) -0.0053(11)
C2 0.0152(13) 0.0177(14) 0.0142(13) -0.0059(11) -0.0005(10) -0.0081(12)
C3 0.0154(14) 0.0195(15) 0.0194(14) -0.0098(12) 0.0018(11) -0.0076(12)
C4 0.0206(15) 0.0162(14) 0.0231(15) -0.0080(12) 0.0015(12) -0.0079(12)
C5 0.0266(17) 0.0212(16) 0.0270(17) -0.0118(14) 0.0048(13) -0.0132(14)
C6 0.0186(15) 0.0266(17) 0.0282(17) -0.0149(14) 0.0077(13) -0.0134(14)
C7 0.0156(14) 0.0191(15) 0.0212(15) -0.0099(12) 0.0016(11) -0.0067(12)
C8 0.0161(14) 0.0203(16) 0.0238(16) -0.0067(13) 0.0002(12) -0.0048(13)
C9 0.036(2) 0.0256(19) 0.050(3) -0.0157(18) 0.0167(19) -0.0185(17)
C10 0.0165(15) 0.0214(16) 0.0258(16) -0.0110(13) 0.0026(12) -0.0064(13)
C11 0.0165(14) 0.0169(14) 0.0124(12) -0.0065(11) 0.0013(10) -0.0078(12)
C12 0.0178(14) 0.0187(15) 0.0163(14) -0.0070(12) 0.0026(11) -0.0080(12)
C13 0.0202(15) 0.0223(16) 0.0225(16) -0.0115(13) 0.0048(12) -0.0084(13)
C14 0.0271(17) 0.0294(18) 0.0258(17) -0.0167(15) 0.0044(14) -0.0146(15)
C15 0.0216(16) 0.0273(17) 0.0232(16) -0.0126(14) 0.0018(12) -0.0139(14)
C16 0.0160(14) 0.0183(14) 0.0149(13) -0.0032(11) 0.0013(11) -0.0091(12)
C17 0.0157(14) 0.0252(17) 0.0274(17) -0.0155(14) 0.0030(12) -0.0077(13)
C18 0.033(2) 0.050(3) 0.058(3) -0.042(2) 0.0112(19) -0.022(2)
C19 0.0174(15) 0.0266(17) 0.0239(16) -0.0106(14) 0.0025(12) -0.0114(13)
C20 0.0137(14) 0.0229(16) 0.0188(14) -0.0079(12) 0.0020(11) -0.0070(12)
C21 0.0141(14) 0.0253(17) 0.0267(16) -0.0120(14) 0.0067(12) -0.0098(13)
C22 0.0272(18) 0.0316(19) 0.0265(17) -0.0154(15) 0.0104(14) -0.0157(16)
C23 0.046(2) 0.054(3) 0.036(2) -0.029(2) 0.0222(19) -0.035(2)
C24 0.047(3) 0.043(3) 0.065(3) -0.038(2) 0.035(2) -0.029(2)
C25 0.029(2) 0.0241(19) 0.063(3) -0.017(2) 0.020(2) -0.0118(16)
C26 0.0182(16) 0.0245(17) 0.039(2) -0.0091(16) 0.0092(14) -0.0093(14)
C27 0.0183(15) 0.0303(18) 0.0238(16) -0.0159(14) 0.0081(12) -0.0121(14)
C28 0.0201(16) 0.039(2) 0.0319(19) -0.0203(17) 0.0060(14) -0.0128(16)
C29 0.0237(18) 0.058(3) 0.046(2) -0.034(2) 0.0136(17) -0.0237(19)
C30 0.040(2) 0.059(3) 0.049(3) -0.036(2) 0.025(2) -0.038(2)
C31 0.044(2) 0.044(2) 0.036(2) -0.0179(19) 0.0186(18) -0.030(2)
C32 0.0298(18) 0.0330(19) 0.0245(17) -0.0146(15) 0.0113(14) -0.0184(16)
C33 0.0167(14) 0.0232(16) 0.0136(13) -0.0059(12) -0.0008(11) -0.0076(12)
C34 0.0174(15) 0.0287(17) 0.0139(14) -0.0025(13) -0.0042(11) -0.0063(14)
C35 0.042(2) 0.047(2) 0.0203(17) -0.0053(17) 0.0044(16) -0.026(2)
C36 0.045(3) 0.075(4) 0.029(2) -0.003(2) 0.0081(19) -0.038(3)
C37 0.034(2) 0.070(3) 0.0221(19) -0.009(2) 0.0076(17) -0.014(2)
C38 0.039(2) 0.051(3) 0.0223(19) -0.0145(19) 0.0034(17) -0.002(2)
C39 0.033(2) 0.0305(19) 0.0185(16) -0.0074(15) -0.0008(14) -0.0051(16)
C40 0.0202(15) 0.0220(16) 0.0135(14) -0.0030(12) -0.0034(11) -0.0057(13)
C41 0.0258(18) 0.031(2) 0.040(2) -0.0155(17) 0.0025(16) -0.0129(16)
C42 0.041(2) 0.0245(19) 0.042(2) -0.0136(18) 0.0020(19) -0.0112(18)
C43 0.030(2) 0.0258(19) 0.0285(19) -0.0092(16) -0.0017(15) 0.0029(16)
C44 0.0181(17) 0.048(3) 0.042(2) -0.025(2) 0.0040(16) -0.0076(17)
C45 0.0219(17) 0.036(2) 0.0305(19) -0.0192(16) 0.0048(14) -0.0113(15)
C46 0.0132(14) 0.0258(16) 0.0186(14) -0.0091(13) 0.0028(11) -0.0070(12)
C47 0.0232(16) 0.0192(15) 0.0179(15) -0.0066(12) 0.0050(12) -0.0045(13)
C48 0.045(2) 0.0303(19) 0.0289(19) -0.0195(16) 0.0144(17) -0.0199(18)
C49 0.044(2) 0.049(2) 0.0203(17) -0.0174(17) 0.0088(15) -0.031(2)
C50 0.0225(16) 0.0350(19) 0.0141(14) -0.0034(13) -0.0032(12) -0.0149(15)
C51 0.0157(14) 0.0216(16) 0.0175(15) 0.0009(12) 0.0001(11) -0.0047(13)
C52 0.0207(16) 0.0203(16) 0.0306(18) -0.0027(14) 0.0067(14) -0.0077(14)
C53 0.0203(16) 0.0252(17) 0.0227(16) -0.0061(13) 0.0045(12) -0.0114(14)
C54 0.0229(17) 0.0301(18) 0.0278(17) -0.0176(15) 0.0036(13) -0.0103(15)
C55 0.0213(16) 0.0286(18) 0.0306(18) -0.0146(15) -0.0028(14) -0.0072(14)
C56 0.030(2) 0.0267(19) 0.039(2) -0.0135(17) -0.0097(16) -0.0051(16)
C57 0.041(2) 0.0272(19) 0.035(2) -0.0078(16) -0.0071(17) -0.0175(18)
C58 0.034(2) 0.031(2) 0.035(2) -0.0140(16) 0.0015(16) -0.0200(17)
C59 0.0265(18) 0.034(2) 0.035(2) -0.0194(17) -0.0042(15) -0.0159(16)
C60 0.033(2) 0.032(2) 0.0307(19) -0.0187(16) -0.0070(15) -0.0108(16)
C61 0.0308(19) 0.033(2) 0.0250(18) -0.0159(16) -0.0020(15) -0.0072(16)
C71 0.096(4) 0.067(3) 0.066(3) 0.001(3) -0.022(3) -0.065(3)
C72 0.139(6) 0.085(4) 0.072(3) 0.014(3) -0.043(4) -0.087(4)
C73 0.200(8) 0.122(5) 0.067(4) -0.006(4) -0.023(4) -0.129(6)
C74 0.223(9) 0.128(5) 0.063(4) -0.025(4) 0.012(5) -0.142(6)
C75 0.185(7) 0.101(5) 0.069(4) -0.032(4) 0.024(4) -0.107(5)
C76 0.107(5) 0.062(3) 0.052(3) -0.001(3) -0.011(3) -0.062(3)
C77 0.096(5) 0.079(5) 0.094(5) -0.008(4) -0.002(4) -0.060(4)

_geom_special_details            
;
 All esds (except the esd in the dihedral angle between two l.s. planes)
 are estimated using the full covariance matrix.  The cell esds are taken
 into account individually in the estimation of esds in distances, angles
 and torsion angles; correlations between esds in cell parameters are only
 used when they are defined by crystal symmetry.  An approximate (isotropic)
 treatment of cell esds is used for estimating esds involving l.s. planes.
;
loop_
_geom_bond_atom_site_label_1
_geom_bond_atom_site_label_2
_geom_bond_distance
_geom_bond_site_symmetry_2
_geom_bond_publ_flag
Ir1 Cl1 2.3768(8) . ?
Ir1 C1 2.046(3) . ?
Ir1 C46 2.127(3) . ?
Ir1 C47 2.115(3) . ?
Ir1 C50 2.202(3) . ?
Ir1 C51 2.176(3) . ?
Ir2 Cl2 2.3659(9) . ?
Ir2 P1 2.2359(8) . ?
Ir2 C54 2.105(4) . ?
Ir2 C55 2.146(4) . ?
Ir2 C58 2.230(4) . ?
Ir2 C59 2.280(3) . ?
P1 P2 2.4940(12) . ?
P1 N1 1.756(3) . ?
P1 N3 1.743(3) . ?
P1 N4 1.707(3) . ?
P2 N2 1.760(3) . ?
P2 N3 1.744(3) . ?
P2 N4 1.745(3) . ?
N1 C1 1.385(4) . ?
N1 C2 1.467(4) . ?
N2 C1 1.376(4) . ?
N2 C11 1.463(4) . ?
N3 C20 1.494(4) . ?
N4 C33 1.497(4) . ?
C2 C3 1.397(4) . ?
C2 C7 1.413(4) . ?
C3 C4 1.398(4) . ?
C3 C8 1.504(4) . ?
C4 H4 0.9500 . ?
C4 C5 1.388(5) . ?
C5 C6 1.392(5) . ?
C5 C9 1.515(5) . ?
C6 H6 0.9500 . ?
C6 C7 1.395(5) . ?
C7 C10 1.504(4) . ?
C8 H8A 0.9800 . ?
C8 H8B 0.9800 . ?
C8 H8C 0.9800 . ?
C9 H9A 0.9800 . ?
C9 H9B 0.9800 . ?
C9 H9C 0.9800 . ?
C10 H10A 0.9800 . ?
C10 H10B 0.9800 . ?
C10 H10C 0.9800 . ?
C11 C12 1.406(4) . ?
C11 C16 1.406(4) . ?
C12 C13 1.402(4) . ?
C12 C17 1.504(4) . ?
C13 H13 0.9500 . ?
C13 C14 1.389(5) . ?
C14 C15 1.390(5) . ?
C14 C18 1.509(5) . ?
C15 H15 0.9500 . ?
C15 C16 1.403(5) . ?
C16 C19 1.497(4) . ?
C17 H17A 0.9800 . ?
C17 H17B 0.9800 . ?
C17 H17C 0.9800 . ?
C18 H18A 0.9800 . ?
C18 H18B 0.9800 . ?
C18 H18C 0.9800 . ?
C19 H19A 0.9800 . ?
C19 H19B 0.9800 . ?
C19 H19C 0.9800 . ?
C20 H20 1.0000 . ?
C20 C21 1.522(5) . ?
C20 C27 1.528(5) . ?
C21 C22 1.392(5) . ?
C21 C26 1.391(5) . ?
C22 H22 0.9500 . ?
C22 C23 1.381(5) . ?
C23 H23 0.9500 . ?
C23 C24 1.392(7) . ?
C24 H24 0.9500 . ?
C24 C25 1.372(7) . ?
C25 H25 0.9500 . ?
C25 C26 1.388(6) . ?
C26 H26 0.9500 . ?
C27 C28 1.396(5) . ?
C27 C32 1.389(5) . ?
C28 H28 0.9500 . ?
C28 C29 1.388(5) . ?
C29 H29 0.9500 . ?
C29 C30 1.381(6) . ?
C30 H30 0.9500 . ?
C30 C31 1.387(6) . ?
C31 H31 0.9500 . ?
C31 C32 1.402(5) . ?
C32 H32 0.9500 . ?
C33 H33 1.0000 . ?
C33 C34 1.522(5) . ?
C33 C40 1.525(5) . ?
C34 C35 1.388(5) . ?
C34 C39 1.405(5) . ?
C35 H35 0.9500 . ?
C35 C36 1.392(6) . ?
C36 H36 0.9500 . ?
C36 C37 1.365(8) . ?
C37 H37 0.9500 . ?
C37 C38 1.377(7) . ?
C38 H38 0.9500 . ?
C38 C39 1.400(6) . ?
C39 H39 0.9500 . ?
C40 C41 1.392(5) . ?
C40 C45 1.386(5) . ?
C41 H41 0.9500 . ?
C41 C42 1.381(6) . ?
C42 H42 0.9500 . ?
C42 C43 1.377(6) . ?
C43 H43 0.9500 . ?
C43 C44 1.380(6) . ?
C44 H44 0.9500 . ?
C44 C45 1.390(5) . ?
C45 H45 0.9500 . ?
C46 H46 1.0000 . ?
C46 C47 1.417(5) . ?
C46 C53 1.521(5) . ?
C47 H47 1.0000 . ?
C47 C48 1.511(5) . ?
C48 H48A 0.9900 . ?
C48 H48B 0.9900 . ?
C48 C49 1.528(6) . ?
C49 H49A 0.9900 . ?
C49 H49B 0.9900 . ?
C49 C50 1.525(5) . ?
C50 H50 1.0000 . ?
C50 C51 1.384(5) . ?
C51 H51 1.0000 . ?
C51 C52 1.515(5) . ?
C52 H52A 0.9900 . ?
C52 H52B 0.9900 . ?
C52 C53 1.536(5) . ?
C53 H53A 0.9900 . ?
C53 H53B 0.9900 . ?
C54 H54 1.0000 . ?
C54 C55 1.422(5) . ?
C54 C61 1.509(5) . ?
C55 H55 1.0000 . ?
C55 C56 1.529(5) . ?
C56 H56A 0.9900 . ?
C56 H56B 0.9900 . ?
C56 C57 1.543(6) . ?
C57 H57A 0.9900 . ?
C57 H57B 0.9900 . ?
C57 C58 1.505(6) . ?
C58 H58 1.0000 . ?
C58 C59 1.377(5) . ?
C59 H59 1.0000 . ?
C59 C60 1.518(6) . ?
C60 H60A 0.9900 . ?
C60 H60B 0.9900 . ?
C60 C61 1.538(6) . ?
C61 H61A 0.9900 . ?
C61 H61B 0.9900 . ?
C71 C72 1.3900 . ?
C71 C76 1.3900 . ?
C71 C77 1.493(9) . ?
C72 H72 0.9500 . ?
C72 C73 1.3900 . ?
C73 H73 0.9500 . ?
C73 C74 1.3900 . ?
C74 H74 0.9500 . ?
C74 C75 1.3900 . ?
C75 H75 0.9500 . ?
C75 C76 1.3900 . ?
C76 H76 0.9500 . ?
C77 H77A 0.9800 . ?
C77 H77B 0.9800 . ?
C77 H77C 0.9800 . ?

loop_
_geom_angle_atom_site_label_1
_geom_angle_atom_site_label_2
_geom_angle_atom_site_label_3
_geom_angle
_geom_angle_site_symmetry_1
_geom_angle_site_symmetry_3
_geom_angle_publ_flag
C1 Ir1 Cl1 86.21(8) . . ?
C1 Ir1 C46 102.24(12) . . ?
C1 Ir1 C47 99.03(12) . . ?
C1 Ir1 C50 162.96(13) . . ?
C1 Ir1 C51 157.64(13) . . ?
C46 Ir1 Cl1 161.10(9) . . ?
C46 Ir1 C50 88.05(13) . . ?
C46 Ir1 C51 80.53(12) . . ?
C47 Ir1 Cl1 157.03(10) . . ?
C47 Ir1 C46 39.02(13) . . ?
C47 Ir1 C50 80.35(14) . . ?
C47 Ir1 C51 96.78(13) . . ?
C50 Ir1 Cl1 88.16(10) . . ?
C51 Ir1 Cl1 85.36(9) . . ?
C51 Ir1 C50 36.86(13) . . ?
P1 Ir2 Cl2 93.14(3) . . ?
P1 Ir2 C59 172.24(10) . . ?
C54 Ir2 Cl2 145.48(10) . . ?
C54 Ir2 P1 98.59(10) . . ?
C54 Ir2 C55 39.07(14) . . ?
C54 Ir2 C58 96.20(15) . . ?
C54 Ir2 C59 79.97(14) . . ?
C55 Ir2 Cl2 168.19(11) . . ?
C55 Ir2 P1 96.51(10) . . ?
C55 Ir2 C58 80.29(15) . . ?
C55 Ir2 C59 87.18(14) . . ?
C58 Ir2 Cl2 87.99(11) . . ?
C58 Ir2 P1 151.87(10) . . ?
C58 Ir2 C59 35.52(14) . . ?
C59 Ir2 Cl2 84.08(10) . . ?
Ir2 P1 P2 158.50(4) . . ?
N1 P1 Ir2 111.96(9) . . ?
N1 P1 P2 87.88(9) . . ?
N3 P1 Ir2 133.73(10) . . ?
N3 P1 P2 44.34(9) . . ?
N3 P1 N1 99.72(12) . . ?
N4 P1 Ir2 120.33(9) . . ?
N4 P1 P2 44.36(9) . . ?
N4 P1 N1 100.04(13) . . ?
N4 P1 N3 84.19(13) . . ?
N2 P2 P1 86.60(9) . . ?
N3 P2 P1 44.31(9) . . ?
N3 P2 N2 100.61(13) . . ?
N3 P2 N4 83.04(13) . . ?
N4 P2 P1 43.15(9) . . ?
N4 P2 N2 96.99(12) . . ?
C1 N1 P1 124.4(2) . . ?
C1 N1 C2 117.5(2) . . ?
C2 N1 P1 117.7(2) . . ?
C1 N2 P2 125.6(2) . . ?
C1 N2 C11 118.5(2) . . ?
C11 N2 P2 115.07(19) . . ?
P1 N3 P2 91.35(13) . . ?
C20 N3 P1 130.2(2) . . ?
C20 N3 P2 122.9(2) . . ?
P1 N4 P2 92.49(13) . . ?
C33 N4 P1 120.2(2) . . ?
C33 N4 P2 123.3(2) . . ?
N1 C1 Ir1 121.1(2) . . ?
N2 C1 Ir1 122.7(2) . . ?
N2 C1 N1 114.9(3) . . ?
C3 C2 N1 121.0(3) . . ?
C3 C2 C7 121.2(3) . . ?
C7 C2 N1 117.8(3) . . ?
C2 C3 C4 118.5(3) . . ?
C2 C3 C8 123.2(3) . . ?
C4 C3 C8 118.4(3) . . ?
C3 C4 H4 119.1 . . ?
C5 C4 C3 121.8(3) . . ?
C5 C4 H4 119.1 . . ?
C4 C5 C6 118.4(3) . . ?
C4 C5 C9 120.6(3) . . ?
C6 C5 C9 121.0(3) . . ?
C5 C6 H6 118.9 . . ?
C5 C6 C7 122.2(3) . . ?
C7 C6 H6 118.9 . . ?
C2 C7 C10 122.9(3) . . ?
C6 C7 C2 117.8(3) . . ?
C6 C7 C10 119.3(3) . . ?
C3 C8 H8A 109.5 . . ?
C3 C8 H8B 109.5 . . ?
C3 C8 H8C 109.5 . . ?
H8A C8 H8B 109.5 . . ?
H8A C8 H8C 109.5 . . ?
H8B C8 H8C 109.5 . . ?
C5 C9 H9A 109.5 . . ?
C5 C9 H9B 109.5 . . ?
C5 C9 H9C 109.5 . . ?
H9A C9 H9B 109.5 . . ?
H9A C9 H9C 109.5 . . ?
H9B C9 H9C 109.5 . . ?
C7 C10 H10A 109.5 . . ?
C7 C10 H10B 109.5 . . ?
C7 C10 H10C 109.5 . . ?
H10A C10 H10B 109.5 . . ?
H10A C10 H10C 109.5 . . ?
H10B C10 H10C 109.5 . . ?
C12 C11 N2 117.9(3) . . ?
C12 C11 C16 120.8(3) . . ?
C16 C11 N2 121.2(3) . . ?
C11 C12 C17 123.7(3) . . ?
C13 C12 C11 118.2(3) . . ?
C13 C12 C17 118.0(3) . . ?
C12 C13 H13 118.9 . . ?
C14 C13 C12 122.3(3) . . ?
C14 C13 H13 118.9 . . ?
C13 C14 C15 118.0(3) . . ?
C13 C14 C18 121.5(3) . . ?
C15 C14 C18 120.6(3) . . ?
C14 C15 H15 118.8 . . ?
C14 C15 C16 122.3(3) . . ?
C16 C15 H15 118.8 . . ?
C11 C16 C19 122.6(3) . . ?
C15 C16 C11 118.1(3) . . ?
C15 C16 C19 119.3(3) . . ?
C12 C17 H17A 109.5 . . ?
C12 C17 H17B 109.5 . . ?
C12 C17 H17C 109.5 . . ?
H17A C17 H17B 109.5 . . ?
H17A C17 H17C 109.5 . . ?
H17B C17 H17C 109.5 . . ?
C14 C18 H18A 109.5 . . ?
C14 C18 H18B 109.5 . . ?
C14 C18 H18C 109.5 . . ?
H18A C18 H18B 109.5 . . ?
H18A C18 H18C 109.5 . . ?
H18B C18 H18C 109.5 . . ?
C16 C19 H19A 109.5 . . ?
C16 C19 H19B 109.5 . . ?
C16 C19 H19C 109.5 . . ?
H19A C19 H19B 109.5 . . ?
H19A C19 H19C 109.5 . . ?
H19B C19 H19C 109.5 . . ?
N3 C20 H20 108.7 . . ?
N3 C20 C21 112.7(3) . . ?
N3 C20 C27 112.0(3) . . ?
C21 C20 H20 108.7 . . ?
C21 C20 C27 105.9(3) . . ?
C27 C20 H20 108.7 . . ?
C22 C21 C20 121.1(3) . . ?
C26 C21 C20 119.5(3) . . ?
C26 C21 C22 118.9(3) . . ?
C21 C22 H22 120.0 . . ?
C23 C22 C21 120.0(4) . . ?
C23 C22 H22 120.0 . . ?
C22 C23 H23 119.7 . . ?
C22 C23 C24 120.7(4) . . ?
C24 C23 H23 119.7 . . ?
C23 C24 H24 120.3 . . ?
C25 C24 C23 119.4(4) . . ?
C25 C24 H24 120.3 . . ?
C24 C25 H25 119.9 . . ?
C24 C25 C26 120.3(4) . . ?
C26 C25 H25 119.9 . . ?
C21 C26 H26 119.7 . . ?
C25 C26 C21 120.6(4) . . ?
C25 C26 H26 119.7 . . ?
C28 C27 C20 117.6(3) . . ?
C32 C27 C20 123.1(3) . . ?
C32 C27 C28 119.1(3) . . ?
C27 C28 H28 119.5 . . ?
C29 C28 C27 120.9(4) . . ?
C29 C28 H28 119.5 . . ?
C28 C29 H29 120.1 . . ?
C30 C29 C28 119.9(4) . . ?
C30 C29 H29 120.1 . . ?
C29 C30 H30 120.0 . . ?
C29 C30 C31 120.0(4) . . ?
C31 C30 H30 120.0 . . ?
C30 C31 H31 119.8 . . ?
C30 C31 C32 120.4(4) . . ?
C32 C31 H31 119.8 . . ?
C27 C32 C31 119.7(4) . . ?
C27 C32 H32 120.1 . . ?
C31 C32 H32 120.1 . . ?
N4 C33 H33 105.7 . . ?
N4 C33 C34 113.2(3) . . ?
N4 C33 C40 111.0(3) . . ?
C34 C33 H33 105.7 . . ?
C34 C33 C40 114.6(3) . . ?
C40 C33 H33 105.7 . . ?
C35 C34 C33 123.9(3) . . ?
C35 C34 C39 118.2(4) . . ?
C39 C34 C33 117.9(3) . . ?
C34 C35 H35 120.1 . . ?
C34 C35 C36 119.8(4) . . ?
C36 C35 H35 120.1 . . ?
C35 C36 H36 119.0 . . ?
C37 C36 C35 122.0(5) . . ?
C37 C36 H36 119.0 . . ?
C36 C37 H37 120.4 . . ?
C36 C37 C38 119.3(4) . . ?
C38 C37 H37 120.4 . . ?
C37 C38 H38 120.0 . . ?
C37 C38 C39 120.0(4) . . ?
C39 C38 H38 120.0 . . ?
C34 C39 H39 119.6 . . ?
C38 C39 C34 120.8(4) . . ?
C38 C39 H39 119.6 . . ?
C41 C40 C33 124.1(3) . . ?
C45 C40 C33 117.8(3) . . ?
C45 C40 C41 118.1(3) . . ?
C40 C41 H41 119.7 . . ?
C42 C41 C40 120.5(4) . . ?
C42 C41 H41 119.7 . . ?
C41 C42 H42 119.5 . . ?
C43 C42 C41 121.1(4) . . ?
C43 C42 H42 119.5 . . ?
C42 C43 H43 120.5 . . ?
C42 C43 C44 119.1(4) . . ?
C44 C43 H43 120.5 . . ?
C43 C44 H44 119.9 . . ?
C43 C44 C45 120.1(4) . . ?
C45 C44 H44 119.9 . . ?
C40 C45 C44 121.1(4) . . ?
C40 C45 H45 119.5 . . ?
C44 C45 H45 119.5 . . ?
Ir1 C46 H46 113.5 . . ?
C47 C46 Ir1 70.04(18) . . ?
C47 C46 H46 113.5 . . ?
C47 C46 C53 124.1(3) . . ?
C53 C46 Ir1 115.0(2) . . ?
C53 C46 H46 113.5 . . ?
Ir1 C47 H47 113.7 . . ?
C46 C47 Ir1 70.93(18) . . ?
C46 C47 H47 113.7 . . ?
C46 C47 C48 125.1(3) . . ?
C48 C47 Ir1 112.1(2) . . ?
C48 C47 H47 113.7 . . ?
C47 C48 H48A 109.0 . . ?
C47 C48 H48B 109.0 . . ?
C47 C48 C49 112.8(3) . . ?
H48A C48 H48B 107.8 . . ?
C49 C48 H48A 109.0 . . ?
C49 C48 H48B 109.0 . . ?
C48 C49 H49A 109.2 . . ?
C48 C49 H49B 109.2 . . ?
H49A C49 H49B 107.9 . . ?
C50 C49 C48 111.9(3) . . ?
C50 C49 H49A 109.2 . . ?
C50 C49 H49B 109.2 . . ?
Ir1 C50 H50 113.8 . . ?
C49 C50 Ir1 112.6(2) . . ?
C49 C50 H50 113.8 . . ?
C51 C50 Ir1 70.56(19) . . ?
C51 C50 C49 124.7(3) . . ?
C51 C50 H50 113.8 . . ?
Ir1 C51 H51 113.8 . . ?
C50 C51 Ir1 72.58(19) . . ?
C50 C51 H51 113.8 . . ?
C50 C51 C52 125.5(3) . . ?
C52 C51 Ir1 109.7(2) . . ?
C52 C51 H51 113.8 . . ?
C51 C52 H52A 109.1 . . ?
C51 C52 H52B 109.1 . . ?
C51 C52 C53 112.4(3) . . ?
H52A C52 H52B 107.8 . . ?
C53 C52 H52A 109.1 . . ?
C53 C52 H52B 109.1 . . ?
C46 C53 C52 111.5(3) . . ?
C46 C53 H53A 109.3 . . ?
C46 C53 H53B 109.3 . . ?
C52 C53 H53A 109.3 . . ?
C52 C53 H53B 109.3 . . ?
H53A C53 H53B 108.0 . . ?
Ir2 C54 H54 113.6 . . ?
C55 C54 Ir2 72.0(2) . . ?
C55 C54 H54 113.6 . . ?
C55 C54 C61 125.0(3) . . ?
C61 C54 Ir2 111.8(2) . . ?
C61 C54 H54 113.6 . . ?
Ir2 C55 H55 113.9 . . ?
C54 C55 Ir2 68.9(2) . . ?
C54 C55 H55 113.9 . . ?
C54 C55 C56 124.1(3) . . ?
C56 C55 Ir2 114.2(3) . . ?
C56 C55 H55 113.9 . . ?
C55 C56 H56A 109.1 . . ?
C55 C56 H56B 109.1 . . ?
C55 C56 C57 112.4(3) . . ?
H56A C56 H56B 107.9 . . ?
C57 C56 H56A 109.1 . . ?
C57 C56 H56B 109.1 . . ?
C56 C57 H57A 109.1 . . ?
C56 C57 H57B 109.1 . . ?
H57A C57 H57B 107.8 . . ?
C58 C57 C56 112.5(3) . . ?
C58 C57 H57A 109.1 . . ?
C58 C57 H57B 109.1 . . ?
Ir2 C58 H58 113.7 . . ?
C57 C58 Ir2 108.6(2) . . ?
C57 C58 H58 113.7 . . ?
C59 C58 Ir2 74.2(2) . . ?
C59 C58 C57 125.7(4) . . ?
C59 C58 H58 113.7 . . ?
Ir2 C59 H59 114.3 . . ?
C58 C59 Ir2 70.3(2) . . ?
C58 C59 H59 114.3 . . ?
C58 C59 C60 124.5(4) . . ?
C60 C59 Ir2 111.0(2) . . ?
C60 C59 H59 114.3 . . ?
C59 C60 H60A 109.4 . . ?
C59 C60 H60B 109.4 . . ?
C59 C60 C61 111.3(3) . . ?
H60A C60 H60B 108.0 . . ?
C61 C60 H60A 109.4 . . ?
C61 C60 H60B 109.4 . . ?
C54 C61 C60 113.5(3) . . ?
C54 C61 H61A 108.9 . . ?
C54 C61 H61B 108.9 . . ?
C60 C61 H61A 108.9 . . ?
C60 C61 H61B 108.9 . . ?
H61A C61 H61B 107.7 . . ?
C72 C71 C76 120.0 . . ?
C72 C71 C77 119.2(4) . . ?
C76 C71 C77 120.8(4) . . ?
C71 C72 H72 120.0 . . ?
C71 C72 C73 120.0 . . ?
C73 C72 H72 120.0 . . ?
C72 C73 H73 120.0 . . ?
C74 C73 C72 120.0 . . ?
C74 C73 H73 120.0 . . ?
C73 C74 H74 120.0 . . ?
C73 C74 C75 120.0 . . ?
C75 C74 H74 120.0 . . ?
C74 C75 H75 120.0 . . ?
C74 C75 C76 120.0 . . ?
C76 C75 H75 120.0 . . ?
C71 C76 H76 120.0 . . ?
C75 C76 C71 120.0 . . ?
C75 C76 H76 120.0 . . ?
C71 C77 H77A 109.5 . . ?
C71 C77 H77B 109.5 . . ?
C71 C77 H77C 109.5 . . ?
H77A C77 H77B 109.5 . . ?
H77A C77 H77C 109.5 . . ?
H77B C77 H77C 109.5 . . ?

loop_
_geom_torsion_atom_site_label_1
_geom_torsion_atom_site_label_2
_geom_torsion_atom_site_label_3
_geom_torsion_atom_site_label_4
_geom_torsion
_geom_torsion_site_symmetry_1
_geom_torsion_site_symmetry_2
_geom_torsion_site_symmetry_3
_geom_torsion_site_symmetry_4
_geom_torsion_publ_flag
Ir1 C46 C47 C48 -104.1(3) . . . . ?
Ir1 C46 C53 C52 -12.0(4) . . . . ?
Ir1 C47 C48 C49 -36.0(4) . . . . ?
Ir1 C50 C51 C52 -102.2(3) . . . . ?
Ir1 C51 C52 C53 -36.2(4) . . . . ?
Ir2 P1 N1 C1 -172.9(2) . . . . ?
Ir2 P1 N1 C2 0.1(2) . . . . ?
Ir2 P1 N3 P2 149.69(7) . . . . ?
Ir2 P1 N3 C20 -73.3(3) . . . . ?
Ir2 P1 N4 P2 -160.65(6) . . . . ?
Ir2 P1 N4 C33 -29.3(3) . . . . ?
Ir2 C54 C55 C56 105.6(4) . . . . ?
Ir2 C54 C61 C60 -39.7(4) . . . . ?
Ir2 C55 C56 C57 -12.4(4) . . . . ?
Ir2 C58 C59 C60 102.4(3) . . . . ?
Ir2 C59 C60 C61 -14.7(4) . . . . ?
P1 P2 N2 C1 7.6(2) . . . . ?
P1 P2 N2 C11 -161.9(2) . . . . ?
P1 P2 N3 C20 -141.6(3) . . . . ?
P1 P2 N4 C33 -129.1(3) . . . . ?
P1 N1 C1 Ir1 -160.75(15) . . . . ?
P1 N1 C1 N2 6.6(4) . . . . ?
P1 N1 C2 C3 86.4(3) . . . . ?
P1 N1 C2 C7 -92.8(3) . . . . ?
P1 N3 C20 C21 73.4(3) . . . . ?
P1 N3 C20 C27 -167.3(2) . . . . ?
P1 N4 C33 C34 -71.7(3) . . . . ?
P1 N4 C33 C40 157.8(2) . . . . ?
P2 P1 N1 C1 -1.5(2) . . . . ?
P2 P1 N1 C2 171.6(2) . . . . ?
P2 P1 N3 C20 137.0(3) . . . . ?
P2 P1 N4 C33 131.3(3) . . . . ?
P2 N2 C1 Ir1 156.84(16) . . . . ?
P2 N2 C1 N1 -10.3(4) . . . . ?
P2 N2 C11 C12 89.7(3) . . . . ?
P2 N2 C11 C16 -86.7(3) . . . . ?
P2 N3 C20 C21 -160.9(2) . . . . ?
P2 N3 C20 C27 -41.6(3) . . . . ?
P2 N4 C33 C34 44.5(4) . . . . ?
P2 N4 C33 C40 -86.1(3) . . . . ?
N1 P1 N3 P2 -76.77(13) . . . . ?
N1 P1 N3 C20 60.2(3) . . . . ?
N1 P1 N4 P2 76.42(13) . . . . ?
N1 P1 N4 C33 -152.3(2) . . . . ?
N1 C2 C3 C4 178.3(3) . . . . ?
N1 C2 C3 C8 -2.1(5) . . . . ?
N1 C2 C7 C6 -178.4(3) . . . . ?
N1 C2 C7 C10 -0.1(4) . . . . ?
N2 P2 N3 P1 73.85(13) . . . . ?
N2 P2 N3 C20 -67.8(3) . . . . ?
N2 P2 N4 P1 -77.40(13) . . . . ?
N2 P2 N4 C33 153.5(2) . . . . ?
N2 C11 C12 C13 178.5(3) . . . . ?
N2 C11 C12 C17 -2.1(4) . . . . ?
N2 C11 C16 C15 -177.6(3) . . . . ?
N2 C11 C16 C19 4.9(4) . . . . ?
N3 P1 N1 C1 41.4(3) . . . . ?
N3 P1 N1 C2 -145.5(2) . . . . ?
N3 P1 N4 P2 -22.46(12) . . . . ?
N3 P1 N4 C33 108.9(2) . . . . ?
N3 P2 N2 C1 -34.6(3) . . . . ?
N3 P2 N2 C11 155.8(2) . . . . ?
N3 P2 N4 P1 22.49(12) . . . . ?
N3 P2 N4 C33 -106.6(3) . . . . ?
N3 C20 C21 C22 48.9(4) . . . . ?
N3 C20 C21 C26 -138.8(3) . . . . ?
N3 C20 C27 C28 153.3(3) . . . . ?
N3 C20 C27 C32 -31.5(4) . . . . ?
N4 P1 N1 C1 -44.3(3) . . . . ?
N4 P1 N1 C2 128.7(2) . . . . ?
N4 P1 N3 P2 22.46(12) . . . . ?
N4 P1 N3 C20 159.4(3) . . . . ?
N4 P2 N2 C1 49.6(3) . . . . ?
N4 P2 N2 C11 -120.0(2) . . . . ?
N4 P2 N3 P1 -22.00(12) . . . . ?
N4 P2 N3 C20 -163.6(3) . . . . ?
N4 C33 C34 C35 -74.8(4) . . . . ?
N4 C33 C34 C39 102.0(3) . . . . ?
N4 C33 C40 C41 60.7(4) . . . . ?
N4 C33 C40 C45 -120.5(3) . . . . ?
C1 N1 C2 C3 -100.1(3) . . . . ?
C1 N1 C2 C7 80.7(3) . . . . ?
C1 N2 C11 C12 -80.6(3) . . . . ?
C1 N2 C11 C16 103.0(3) . . . . ?
C2 N1 C1 Ir1 26.2(3) . . . . ?
C2 N1 C1 N2 -166.5(2) . . . . ?
C2 C3 C4 C5 0.1(5) . . . . ?
C3 C2 C7 C6 2.5(5) . . . . ?
C3 C2 C7 C10 -179.2(3) . . . . ?
C3 C4 C5 C6 2.5(5) . . . . ?
C3 C4 C5 C9 -177.9(3) . . . . ?
C4 C5 C6 C7 -2.6(5) . . . . ?
C5 C6 C7 C2 0.2(5) . . . . ?
C5 C6 C7 C10 -178.2(3) . . . . ?
C7 C2 C3 C4 -2.6(5) . . . . ?
C7 C2 C3 C8 177.0(3) . . . . ?
C8 C3 C4 C5 -179.5(3) . . . . ?
C9 C5 C6 C7 177.8(3) . . . . ?
C11 N2 C1 Ir1 -34.0(4) . . . . ?
C11 N2 C1 N1 158.9(3) . . . . ?
C11 C12 C13 C14 0.2(5) . . . . ?
C12 C11 C16 C15 6.1(4) . . . . ?
C12 C11 C16 C19 -171.4(3) . . . . ?
C12 C13 C14 C15 3.5(5) . . . . ?
C12 C13 C14 C18 -178.4(4) . . . . ?
C13 C14 C15 C16 -2.4(5) . . . . ?
C14 C15 C16 C11 -2.3(5) . . . . ?
C14 C15 C16 C19 175.3(3) . . . . ?
C16 C11 C12 C13 -5.1(5) . . . . ?
C16 C11 C12 C17 174.2(3) . . . . ?
C17 C12 C13 C14 -179.2(3) . . . . ?
C18 C14 C15 C16 179.5(4) . . . . ?
C20 C21 C22 C23 174.8(3) . . . . ?
C20 C21 C26 C25 -173.9(3) . . . . ?
C20 C27 C28 C29 176.3(3) . . . . ?
C20 C27 C32 C31 -177.8(3) . . . . ?
C21 C20 C27 C28 -83.5(4) . . . . ?
C21 C20 C27 C32 91.7(4) . . . . ?
C21 C22 C23 C24 -1.7(6) . . . . ?
C22 C21 C26 C25 -1.4(5) . . . . ?
C22 C23 C24 C25 -0.1(6) . . . . ?
C23 C24 C25 C26 1.1(6) . . . . ?
C24 C25 C26 C21 -0.3(6) . . . . ?
C26 C21 C22 C23 2.4(5) . . . . ?
C27 C20 C21 C22 -73.9(4) . . . . ?
C27 C20 C21 C26 98.4(3) . . . . ?
C27 C28 C29 C30 0.5(6) . . . . ?
C28 C27 C32 C31 -2.7(5) . . . . ?
C28 C29 C30 C31 -0.1(6) . . . . ?
C29 C30 C31 C32 -1.8(6) . . . . ?
C30 C31 C32 C27 3.2(6) . . . . ?
C32 C27 C28 C29 0.9(5) . . . . ?
C33 C34 C35 C36 175.8(4) . . . . ?
C33 C34 C39 C38 -176.2(3) . . . . ?
C33 C40 C41 C42 177.2(4) . . . . ?
C33 C40 C45 C44 -177.2(3) . . . . ?
C34 C33 C40 C41 -69.1(4) . . . . ?
C34 C33 C40 C45 109.7(4) . . . . ?
C34 C35 C36 C37 0.3(7) . . . . ?
C35 C34 C39 C38 0.8(5) . . . . ?
C35 C36 C37 C38 0.9(7) . . . . ?
C36 C37 C38 C39 -1.2(7) . . . . ?
C37 C38 C39 C34 0.3(6) . . . . ?
C39 C34 C35 C36 -1.1(6) . . . . ?
C40 C33 C34 C35 53.9(4) . . . . ?
C40 C33 C34 C39 -129.2(3) . . . . ?
C40 C41 C42 C43 0.0(6) . . . . ?
C41 C40 C45 C44 1.6(5) . . . . ?
C41 C42 C43 C44 1.4(6) . . . . ?
C42 C43 C44 C45 -1.2(6) . . . . ?
C43 C44 C45 C40 -0.3(6) . . . . ?
C45 C40 C41 C42 -1.5(6) . . . . ?
C46 C47 C48 C49 45.6(5) . . . . ?
C47 C46 C53 C52 -94.0(4) . . . . ?
C47 C48 C49 C50 31.3(4) . . . . ?
C48 C49 C50 Ir1 -12.4(4) . . . . ?
C48 C49 C50 C51 -93.8(4) . . . . ?
C49 C50 C51 Ir1 104.6(3) . . . . ?
C49 C50 C51 C52 2.4(5) . . . . ?
C50 C51 C52 C53 46.1(5) . . . . ?
C51 C52 C53 C46 31.8(4) . . . . ?
C53 C46 C47 Ir1 107.2(3) . . . . ?
C53 C46 C47 C48 3.1(5) . . . . ?
C54 C55 C56 C57 -92.5(5) . . . . ?
C55 C54 C61 C60 43.1(5) . . . . ?
C55 C56 C57 C58 34.0(5) . . . . ?
C56 C57 C58 Ir2 -38.1(4) . . . . ?
C56 C57 C58 C59 45.5(5) . . . . ?
C57 C58 C59 Ir2 -101.8(4) . . . . ?
C57 C58 C59 C60 0.6(6) . . . . ?
C58 C59 C60 C61 -94.6(4) . . . . ?
C59 C60 C61 C54 35.2(4) . . . . ?
C61 C54 C55 Ir2 -104.4(4) . . . . ?
C61 C54 C55 C56 1.2(6) . . . . ?
C71 C72 C73 C74 0.0 . . . . ?
C72 C71 C76 C75 0.0 . . . . ?
C72 C73 C74 C75 0.0 . . . . ?
C73 C74 C75 C76 0.0 . . . . ?
C74 C75 C76 C71 0.0 . . . . ?
C76 C71 C72 C73 0.0 . . . . ?
C77 C71 C72 C73 -179.3(4) . . . . ?
C77 C71 C76 C75 179.3(4) . . . . ?

_iucr_refine_instructions_details 
;
TITL ga_tro111 - #2231 - in P-1 - superflip - nova
CELL 0.71073 13.288163 15.453377 18.609449 66.4438 87.7181 64.8361
ZERR 2 0.000189 0.000237 0.000228 0.0013 0.0011 0.0015
LATT 1

SFAC C H Cl Ir N P
UNIT 143 159 4 4 8 4
RIGU C71 C72 C73 C74 C75 C76 C77

L.S. 10 0 32
PLAN  25
SIZE 0.1 0.1 0.1
TEMP -153.15
BOND $H
CONF
HTAB
MORE -1
ABIN
fmap 2
acta
REM <HKL>/struk/ga/ga_tro111/squeeze/ga_tro111_sq.hkl</HKL>

WGHT    0.026000    5.063600
FVAR       1.76950
IR1   4    0.347026    0.800652    0.506681    11.00000    0.01293    0.01531 =
         0.01263   -0.00442    0.00019   -0.00479
IR2   4    0.170743    0.789988    0.205622    11.00000    0.01851    0.02341 =
         0.01975   -0.00984   -0.00123   -0.00960
CL1   3    0.523110    0.744849    0.461087    11.00000    0.01379    0.02494 =
         0.01955   -0.00644    0.00184   -0.00571
CL2   3   -0.016599    0.877792    0.224389    11.00000    0.02135    0.03774 =
         0.03167   -0.01988    0.00550   -0.01547
P1    6    0.229926    0.881783    0.245124    11.00000    0.01397    0.01844 =
         0.01430   -0.00631   -0.00007   -0.00662
P2    6    0.259769    1.033655    0.237960    11.00000    0.01535    0.01810 =
         0.01391   -0.00501    0.00083   -0.00727
N1    5    0.251366    0.833973    0.348956    11.00000    0.01361    0.01721 =
         0.01593   -0.00709    0.00144   -0.00690
N2    5    0.272294    0.978924    0.342171    11.00000    0.01451    0.01624 =
         0.01440   -0.00637    0.00098   -0.00660
N3    5    0.337307    0.920225    0.223070    11.00000    0.01386    0.01909 =
         0.01729   -0.00817    0.00163   -0.00713
N4    5    0.146179    1.012652    0.219619    11.00000    0.01537    0.01890 =
         0.01412   -0.00437   -0.00275   -0.00648
C1    1    0.276492    0.882210    0.389483    11.00000    0.00940    0.01651 =
         0.01898   -0.00707    0.00238   -0.00532
C2    1    0.229196    0.743571    0.395518    11.00000    0.01519    0.01768 =
         0.01422   -0.00595   -0.00049   -0.00809
C3    1    0.312215    0.640264    0.417127    11.00000    0.01536    0.01949 =
         0.01939   -0.00977    0.00181   -0.00761
C4    1    0.287317    0.557147    0.463353    11.00000    0.02057    0.01623 =
         0.02305   -0.00798    0.00152   -0.00791
AFIX  43
H4    2    0.343262    0.486617    0.478414    11.00000   -1.20000
AFIX   0
C5    1    0.183167    0.574804    0.487845    11.00000    0.02659    0.02120 =
         0.02702   -0.01182    0.00484   -0.01317
C6    1    0.100665    0.678534    0.462734    11.00000    0.01857    0.02658 =
         0.02822   -0.01492    0.00768   -0.01345
AFIX  43
H6    2    0.028169    0.691189    0.477420    11.00000   -1.20000
AFIX   0
C7    1    0.120810    0.764534    0.416741    11.00000    0.01560    0.01913 =
         0.02122   -0.00991    0.00162   -0.00670
C8    1    0.426881    0.614106    0.392618    11.00000    0.01609    0.02029 =
         0.02385   -0.00671    0.00020   -0.00476
AFIX 137
H8A   2    0.424588    0.675715    0.346944    11.00000   -1.50000
H8B   2    0.449260    0.554854    0.378066    11.00000   -1.50000
H8C   2    0.481521    0.594702    0.436873    11.00000   -1.50000
AFIX   0
C9    1    0.159954    0.483163    0.540258    11.00000    0.03595    0.02557 =
         0.05036   -0.01570    0.01674   -0.01847
AFIX 137
H9A   2    0.227298    0.416639    0.551775    11.00000   -1.50000
H9B   2    0.097284    0.484760    0.512857    11.00000   -1.50000
H9C   2    0.140264    0.488816    0.590044    11.00000   -1.50000
AFIX   0
C10   1    0.028608    0.874520    0.393776    11.00000    0.01654    0.02142 =
         0.02584   -0.01103    0.00264   -0.00641
AFIX 137
H10A  2    0.037772    0.900913    0.431761    11.00000   -1.50000
H10B  2   -0.044654    0.873504    0.394164    11.00000   -1.50000
H10C  2    0.032638    0.920798    0.340442    11.00000   -1.50000
AFIX   0
C11   1    0.258229    1.051421    0.377913    11.00000    0.01650    0.01689 =
         0.01243   -0.00654    0.00126   -0.00782
C12   1    0.149074    1.111167    0.388385    11.00000    0.01783    0.01873 =
         0.01628   -0.00704    0.00263   -0.00803
C13   1    0.135338    1.178924    0.424320    11.00000    0.02022    0.02232 =
         0.02248   -0.01148    0.00477   -0.00844
AFIX  43
H13   2    0.061926    1.219491    0.431772    11.00000   -1.20000
AFIX   0
C14   1    0.225374    1.188802    0.449414    11.00000    0.02714    0.02939 =
         0.02581   -0.01669    0.00438   -0.01456
C15   1    0.331072    1.133311    0.433983    11.00000    0.02156    0.02734 =
         0.02325   -0.01264    0.00183   -0.01391
AFIX  43
H15   2    0.392857    1.141484    0.448980    11.00000   -1.20000
AFIX   0
C16   1    0.349755    1.065633    0.397031    11.00000    0.01600    0.01833 =
         0.01490   -0.00316    0.00128   -0.00911
C17   1    0.045825    1.107375    0.362435    11.00000    0.01569    0.02523 =
         0.02737   -0.01553    0.00299   -0.00774
AFIX 137
H17A  2    0.065145    1.067144    0.330263    11.00000   -1.50000
H17B  2   -0.012120    1.179340    0.330863    11.00000   -1.50000
H17C  2    0.017183    1.073170    0.409273    11.00000   -1.50000
AFIX   0
C18   1    0.209275    1.260025    0.489944    11.00000    0.03262    0.04988 =
         0.05776   -0.04209    0.01120   -0.02187
AFIX 137
H18A  2    0.137660    1.323780    0.465991    11.00000   -1.50000
H18B  2    0.271220    1.279702    0.483614    11.00000   -1.50000
H18C  2    0.208489    1.222853    0.546553    11.00000   -1.50000
AFIX   0
C19   1    0.463942    1.014983    0.376561    11.00000    0.01744    0.02664 =
         0.02387   -0.01065    0.00253   -0.01139
AFIX 137
H19A  2    0.486828    0.939581    0.393877    11.00000   -1.50000
H19B  2    0.518357    1.023933    0.403398    11.00000   -1.50000
H19C  2    0.461370    1.048289    0.319012    11.00000   -1.50000
AFIX   0
C20   1    0.461794    0.856686    0.248144    11.00000    0.01373    0.02292 =
         0.01881   -0.00785    0.00205   -0.00697
AFIX  13
H20   2    0.477569    0.811768    0.306599    11.00000   -1.20000
AFIX   0
C21   1    0.514973    0.785570    0.205770    11.00000    0.01411    0.02526 =
         0.02669   -0.01198    0.00673   -0.00977
C22   1    0.491219    0.824660    0.123677    11.00000    0.02719    0.03164 =
         0.02651   -0.01535    0.01042   -0.01568
AFIX  43
H22   2    0.436409    0.895249    0.093593    11.00000   -1.20000
AFIX   0
C23   1    0.547310    0.760856    0.085921    11.00000    0.04587    0.05401 =
         0.03589   -0.02924    0.02218   -0.03464
AFIX  43
H23   2    0.529303    0.787339    0.030041    11.00000   -1.20000
AFIX   0
C24   1    0.629961    0.658138    0.128928    11.00000    0.04678    0.04291 =
         0.06490   -0.03769    0.03517   -0.02901
AFIX  43
H24   2    0.668177    0.614600    0.102644    11.00000   -1.20000
AFIX   0
C25   1    0.655734    0.620343    0.209615    11.00000    0.02853    0.02409 =
         0.06303   -0.01691    0.02041   -0.01183
AFIX  43
H25   2    0.712959    0.550753    0.239201    11.00000   -1.20000
AFIX   0
C26   1    0.598581    0.683318    0.248184    11.00000    0.01823    0.02446 =
         0.03869   -0.00905    0.00920   -0.00934
AFIX  43
H26   2    0.616739    0.656327    0.304101    11.00000   -1.20000
AFIX   0
C27   1    0.521773    0.926555    0.230238    11.00000    0.01831    0.03030 =
         0.02381   -0.01593    0.00810   -0.01210
C28   1    0.624311    0.885259    0.277655    11.00000    0.02010    0.03862 =
         0.03194   -0.02032    0.00597   -0.01278
AFIX  43
H28   2    0.651670    0.817669    0.321115    11.00000   -1.20000
AFIX   0
C29   1    0.686837    0.941559    0.262197    11.00000    0.02366    0.05783 =
         0.04566   -0.03409    0.01363   -0.02366
AFIX  43
H29   2    0.756785    0.912299    0.294671    11.00000   -1.20000
AFIX   0
C30   1    0.647165    1.040197    0.199516    11.00000    0.03955    0.05880 =
         0.04944   -0.03563    0.02548   -0.03812
AFIX  43
H30   2    0.689758    1.078943    0.188847    11.00000   -1.20000
AFIX   0
C31   1    0.545114    1.082655    0.152156    11.00000    0.04354    0.04366 =
         0.03601   -0.01792    0.01858   -0.03015
AFIX  43
H31   2    0.516961    1.151343    0.109977    11.00000   -1.20000
AFIX   0
C32   1    0.483262    1.024799    0.166165    11.00000    0.02982    0.03297 =
         0.02455   -0.01461    0.01127   -0.01843
AFIX  43
H32   2    0.415268    1.052665    0.131975    11.00000   -1.20000
AFIX   0
C33   1    0.063891    1.078975    0.144083    11.00000    0.01672    0.02322 =
         0.01356   -0.00593   -0.00080   -0.00762
AFIX  13
H33   2    0.027304    1.035501    0.141140    11.00000   -1.20000
AFIX   0
C34   1    0.119848    1.101042    0.070266    11.00000    0.01743    0.02874 =
         0.01390   -0.00250   -0.00417   -0.00628
C35   1    0.165456    1.172116    0.045654    11.00000    0.04212    0.04721 =
         0.02027   -0.00528    0.00436   -0.02597
AFIX  43
H35   2    0.158389    1.213884    0.073382    11.00000   -1.20000
AFIX   0
C36   1    0.221607    1.182073   -0.019785    11.00000    0.04528    0.07477 =
         0.02937   -0.00271    0.00812   -0.03772
AFIX  43
H36   2    0.252725    1.230806   -0.035890    11.00000   -1.20000
AFIX   0
C37   1    0.233290    1.123920   -0.061496    11.00000    0.03426    0.06975 =
         0.02206   -0.00864    0.00758   -0.01424
AFIX  43
H37   2    0.272915    1.131449   -0.105483    11.00000   -1.20000
AFIX   0
C38   1    0.187003    1.054227   -0.039106    11.00000    0.03948    0.05110 =
         0.02234   -0.01451    0.00336   -0.00152
AFIX  43
H38   2    0.193383    1.014288   -0.068279    11.00000   -1.20000
AFIX   0
C39   1    0.130536    1.042270    0.026681    11.00000    0.03303    0.03052 =
         0.01849   -0.00740   -0.00084   -0.00511
AFIX  43
H39   2    0.099074    0.993829    0.042027    11.00000   -1.20000
AFIX   0
C40   1   -0.030540    1.176716    0.147867    11.00000    0.02017    0.02197 =
         0.01352   -0.00304   -0.00338   -0.00571
C41   1   -0.013744    1.254011    0.158576    11.00000    0.02577    0.03066 =
         0.04015   -0.01546    0.00251   -0.01290
AFIX  43
H41   2    0.060561    1.245835    0.166357    11.00000   -1.20000
AFIX   0
C42   1   -0.104279    1.342522    0.157978    11.00000    0.04123    0.02453 =
         0.04230   -0.01365    0.00203   -0.01118
AFIX  43
H42   2   -0.091387    1.394570    0.165358    11.00000   -1.20000
AFIX   0
C43   1   -0.212901    1.356528    0.146858    11.00000    0.03035    0.02584 =
         0.02849   -0.00923   -0.00169    0.00286
AFIX  43
H43   2   -0.274731    1.418384    0.145387    11.00000   -1.20000
AFIX   0
C44   1   -0.230707    1.279471    0.137881    11.00000    0.01808    0.04843 =
         0.04248   -0.02548    0.00396   -0.00762
AFIX  43
H44   2   -0.305149    1.287490    0.131211    11.00000   -1.20000
AFIX   0
C45   1   -0.139908    1.190112    0.138580    11.00000    0.02187    0.03562 =
         0.03050   -0.01917    0.00482   -0.01127
AFIX  43
H45   2   -0.153055    1.137368    0.132592    11.00000   -1.20000
AFIX   0
C46   1    0.206582    0.796262    0.564157    11.00000    0.01317    0.02578 =
         0.01861   -0.00912    0.00275   -0.00702
AFIX  13
H46   2    0.141826    0.810867    0.528160    11.00000   -1.20000
AFIX   0
C47   1    0.216010    0.888192    0.554183    11.00000    0.02324    0.01923 =
         0.01788   -0.00661    0.00499   -0.00447
AFIX  13
H47   2    0.156292    0.954750    0.512947    11.00000   -1.20000
AFIX   0
C48   1    0.260596    0.903593    0.619294    11.00000    0.04465    0.03032 =
         0.02891   -0.01947    0.01443   -0.01988
AFIX  23
H48A  2    0.202469    0.917677    0.653590    11.00000   -1.20000
H48B  2    0.275211    0.966166    0.595140    11.00000   -1.20000
AFIX   0
C49   1    0.368824    0.807945    0.670432    11.00000    0.04376    0.04853 =
         0.02027   -0.01737    0.00878   -0.03103
AFIX  23
H49A  2    0.413545    0.831553    0.692575    11.00000   -1.20000
H49B  2    0.349423    0.759076    0.715389    11.00000   -1.20000
AFIX   0
C50   1    0.439672    0.749557    0.623067    11.00000    0.02253    0.03496 =
         0.01407   -0.00336   -0.00321   -0.01493
AFIX  13
H50   2    0.516023    0.747288    0.620620    11.00000   -1.20000
AFIX   0
C51   1    0.435114    0.664041    0.618456    11.00000    0.01568    0.02157 =
         0.01751    0.00093    0.00011   -0.00467
AFIX  13
H51   2    0.509020    0.611495    0.613991    11.00000   -1.20000
AFIX   0
C52   1    0.356707    0.616889    0.656769    11.00000    0.02073    0.02031 =
         0.03060   -0.00267    0.00669   -0.00766
AFIX  23
H52A  2    0.384185    0.575602    0.714508    11.00000   -1.20000
H52B  2    0.358058    0.567887    0.634653    11.00000   -1.20000
AFIX   0
C53   1    0.234997    0.701373    0.643415    11.00000    0.02030    0.02520 =
         0.02270   -0.00610    0.00450   -0.01138
AFIX  23
H53A  2    0.182737    0.670487    0.644973    11.00000   -1.20000
H53B  2    0.224595    0.724618    0.686783    11.00000   -1.20000
AFIX   0
C54   1    0.278765    0.769163    0.121754    11.00000    0.02293    0.03013 =
         0.02784   -0.01760    0.00358   -0.01025
AFIX  13
H54   2    0.312446    0.819752    0.103580    11.00000   -1.20000
AFIX   0
C55   1    0.333665    0.682732    0.196608    11.00000    0.02127    0.02864 =
         0.03064   -0.01459   -0.00279   -0.00724
AFIX  13
H55   2    0.397681    0.684785    0.221221    11.00000   -1.20000
AFIX   0
C56   1    0.347551    0.571246    0.219008    11.00000    0.02954    0.02672 =
         0.03857   -0.01351   -0.00969   -0.00508
AFIX  23
H56A  2    0.419973    0.519422    0.254779    11.00000   -1.20000
H56B  2    0.350225    0.559161    0.170430    11.00000   -1.20000
AFIX   0
C57   1    0.250889    0.552901    0.260492    11.00000    0.04091    0.02717 =
         0.03470   -0.00780   -0.00712   -0.01750
AFIX  23
H57A  2    0.243722    0.495975    0.252601    11.00000   -1.20000
H57B  2    0.269681    0.529243    0.318225    11.00000   -1.20000
AFIX   0
C58   1    0.139939    0.650644    0.229426    11.00000    0.03354    0.03119 =
         0.03517   -0.01400    0.00155   -0.01995
AFIX  13
H58   2    0.080889    0.646196    0.263782    11.00000   -1.20000
AFIX   0
C59   1    0.097061    0.717310    0.150654    11.00000    0.02650    0.03409 =
         0.03528   -0.01940   -0.00422   -0.01591
AFIX  13
H59   2    0.012976    0.753020    0.138562    11.00000   -1.20000
AFIX   0
C60   1    0.155332    0.701838    0.081831    11.00000    0.03292    0.03224 =
         0.03074   -0.01866   -0.00702   -0.01079
AFIX  23
H60A  2    0.098156    0.725464    0.036909    11.00000   -1.20000
H60B  2    0.205535    0.625868    0.098256    11.00000   -1.20000
AFIX   0
C61   1    0.224733    0.764196    0.054615    11.00000    0.03081    0.03293 =
         0.02498   -0.01588   -0.00200   -0.00716
AFIX  23
H61A  2    0.284353    0.731094    0.027250    11.00000   -1.20000
H61B  2    0.175052    0.836976    0.015766    11.00000   -1.20000
AFIX  66

C71   1    0.069433    0.450876    0.206814    11.00000    0.09573    0.06709 =
         0.06573    0.00051   -0.02239   -0.06469
C72   1    0.027579    0.529603    0.129960    11.00000    0.13946    0.08547 =
         0.07174    0.01352   -0.04318   -0.08722
AFIX  43
H72   2   -0.035728    0.594736    0.120591    11.00000   -1.20000
AFIX  65
C73   1    0.078350    0.513031    0.066815    11.00000    0.20048    0.12226 =
         0.06707   -0.00646   -0.02290   -0.12918
AFIX  43
H73   2    0.049744    0.566838    0.014289    11.00000   -1.20000
AFIX  65
C74   1    0.170977    0.417731    0.080523    11.00000    0.22338    0.12834 =
         0.06308   -0.02538    0.01186   -0.14240
AFIX  43
H74   2    0.205677    0.406406    0.037366    11.00000   -1.20000
AFIX  65
C75   1    0.212833    0.339004    0.157377    11.00000    0.18488    0.10107 =
         0.06924   -0.03238    0.02370   -0.10735
AFIX  43
H75   2    0.276140    0.273871    0.166745    11.00000   -1.20000
AFIX  65
C76   1    0.162063    0.355575    0.220523    11.00000    0.10717    0.06246 =
         0.05211   -0.00066   -0.01083   -0.06218
AFIX  43
H76   2    0.190669    0.301768    0.273049    11.00000   -1.20000
AFIX   0
C77   1    0.012985    0.469731    0.273762    11.00000    0.09621    0.07901 =
         0.09441   -0.00800   -0.00234   -0.05976
AFIX 137
H77A  2   -0.050071    0.540731    0.253137    11.00000   -1.50000
H77B  2    0.067153    0.463453    0.312011    11.00000   -1.50000
H77C  2   -0.015176    0.417385    0.300075    11.00000   -1.50000
AFIX   0
HKLF 4

REM  ga_tro111 - #2231 - in P-1 - superflip - nova
REM R1 =  0.0408 for   18820 Fo > 4sig(Fo)  and  0.0527 for all   21933 data
REM    698 parameters refined using     45 restraints

END

WGHT      0.0259      5.0887

REM Instructions for potential hydrogen bonds
HTAB C20 Cl1
HTAB C33 Cl2

REM Highest difference peak  2.121,  deepest hole -1.727,  1-sigma level  0.145
Q1    1   0.2749  0.2084  0.1484  11.00000  0.05    2.12
Q2    1   0.3603  0.8372  0.4678  11.00000  0.05    1.70
Q3    1   0.3674  0.7379  0.5248  11.00000  0.05    1.67
Q4    1   0.1777  0.8310  0.1623  11.00000  0.05    1.58
Q5    1   0.3595  0.8485  0.4992  11.00000  0.05    1.54
Q6    1   0.3940  0.7484  0.5138  11.00000  0.05    1.50
Q7    1   0.3400  0.7602  0.5469  11.00000  0.05    1.46
Q8    1   0.3065  0.8608  0.5016  11.00000  0.05    1.27
Q9    1   0.1674  0.7433  0.2487  11.00000  0.05    1.25
Q10   1   0.2363  0.7311  0.2185  11.00000  0.05    1.11
Q11   1   0.1759  0.7239  0.2134  11.00000  0.05    1.04
Q12   1   0.1051  0.8411  0.1885  11.00000  0.05    0.85
Q13   1   0.0990  0.7907  0.2010  11.00000  0.05    0.84
Q14   1   0.1417  0.7719  0.1805  11.00000  0.05    0.79
Q15   1   0.1971  0.8246  0.2202  11.00000  0.05    0.78
Q16   1  -0.1050  1.3758  0.2011  11.00000  0.05    0.74
Q17   1   0.2825  0.9063  0.2338  11.00000  0.05    0.72
Q18   1   0.1635  0.7886  0.2584  11.00000  0.05    0.71
Q19   1   0.3826  0.9802 -0.0680  11.00000  0.05    0.67
Q20   1   0.0422  0.7498  0.4218  11.00000  0.05    0.67
Q21   1   0.2821  0.6142  0.4320  11.00000  0.05    0.65
Q22   1   0.2613  1.0881  0.2089  11.00000  0.05    0.64
Q23   1   0.2992  0.5743  0.1056  11.00000  0.05    0.63
Q24   1  -0.1242  1.4281  0.2021  11.00000  0.05    0.63
Q25   1  -0.1987  1.2403  0.1695  11.00000  0.05    0.61
;
_shelx_res_checksum              24324
_olex2_submission_special_instructions 'No special instructions were received'
_cell_oxdiff_length_a            13.28816(19)
_cell_oxdiff_length_b            15.4534(2)
_cell_oxdiff_length_c            18.6094(2)
_cell_oxdiff_angle_alpha         66.4438(13)
_cell_oxdiff_angle_beta          87.7181(11)
_cell_oxdiff_angle_gamma         64.8361(15)
_cell_oxdiff_volume              3131.27(7)
_cell_oxdiff_measurement_reflns_used 48927
loop_
_exptl_crystal_face_index_h
_exptl_crystal_face_index_k
_exptl_crystal_face_index_l
_exptl_crystal_face_perp_dist
_exptl_oxdiff_crystal_face_indexfrac_h
_exptl_oxdiff_crystal_face_indexfrac_k
_exptl_oxdiff_crystal_face_indexfrac_l
_exptl_oxdiff_crystal_face_x
_exptl_oxdiff_crystal_face_y
_exptl_oxdiff_crystal_face_z
-15 1 14 0.0344 -15.0000 1.0000 14.0000 0.9997 0.0674 -0.0098
15 -1 -14 0.0344 15.0000 -1.0000 -14.0000 -0.9997 -0.0674 0.0098
-9 -22 -7 0.0778 -9.0000 -22.0000 -7.0000 0.0758 -0.0097 1.0184
8 22 8 0.0499 8.0000 22.0000 8.0000 -0.0084 0.0100 -1.0156
15 19 13 0.0557 15.0000 19.0000 13.0000 -0.2630 -0.5124 -0.8431
-7 3 24 0.0544 -7.0000 3.0000 24.0000 0.8466 -0.5391 -0.0563
-4 3 25 0.0577 -4.0000 3.0000 25.0000 0.7261 -0.6862 -0.0488
-12 -20 -17 0.0493 -12.0000 -20.0000 -17.0000 0.0311 0.5211 0.8787
-12 -12 -21 0.0719 -12.0000 -12.0000 -21.0000 0.0237 0.8848 0.4783
-11 10 10 0.0461 -11.0000 10.0000 10.0000 0.8137 0.3109 -0.4535
10 -12 -10 0.0797 10.0000 -12.0000 -10.0000 -0.7853 -0.3283 0.5484
1 -15 5 0.0895 1.0000 -15.0000 5.0000 -0.0841 -0.6273 0.7420
6 7 -19 0.0977 6.0000 7.0000 -19.0000 -0.6048 0.6645 -0.4054
-13 -2 -14 0.0743 -13.0000 -2.0000 -14.0000 0.3064 0.9371 0.0246
9 17 22 0.0565 9.0000 17.0000 22.0000 0.1840 -0.6751 -0.7181
10 0 17 0.0936 10.0000 -0.0000 17.0000 -0.1228 -0.9907 0.0800
_diffrn_ambient_environment      'perfluoro polyether oil / N~2~'
_diffrn_radiation_monochromator  mirror
_diffrn_measurement_device       'four-circle diffractometer'
_diffrn_detector                 'CCD plate'
_diffrn_detector_type            Eos
_diffrn_orient_matrix_UB_11      -0.0469787000
_diffrn_orient_matrix_UB_12      0.0092787000
_diffrn_orient_matrix_UB_13      0.0204136000
_diffrn_orient_matrix_UB_21      -0.0368429000
_diffrn_orient_matrix_UB_22      0.0271605000
_diffrn_orient_matrix_UB_23      -0.0366023000
_diffrn_orient_matrix_UB_31      0.0011853000
_diffrn_orient_matrix_UB_32      -0.0480518000
_diffrn_orient_matrix_UB_33      0.0040057000
_diffrn_measurement_details      
;
#__ type_ start__ end____ width___ exp.time_
  1 omega    7.00   34.00   0.5000    5.0000
omega____ theta____ kappa____ phi______ frames
    -       26.8662   57.0000   60.0000 54

#__ type_ start__ end____ width___ exp.time_
  2 omega   31.00   57.00   0.5000    5.0000
omega____ theta____ kappa____ phi______ frames
    -       26.8662  -77.0000  150.0000 52

#__ type_ start__ end____ width___ exp.time_
  3 omega    3.00   97.00   0.5000    5.0000
omega____ theta____ kappa____ phi______ frames
    -       26.8662   77.0000 -150.0000 188

#__ type_ start__ end____ width___ exp.time_
  4 omega    1.00   26.00   0.5000    5.0000
omega____ theta____ kappa____ phi______ frames
    -       26.8662   38.0000 -120.0000 50

#__ type_ start__ end____ width___ exp.time_
  5 omega  -43.00   59.00   0.5000    5.0000
omega____ theta____ kappa____ phi______ frames
    -       26.8662  -80.0000  104.2551 204

#__ type_ start__ end____ width___ exp.time_
  6 omega   -3.00   25.00   0.5000    5.0000
omega____ theta____ kappa____ phi______ frames
    -       26.8662   79.0000  176.3817 56

#__ type_ start__ end____ width___ exp.time_
  7 omega  -11.00   39.00   0.5000    5.0000
omega____ theta____ kappa____ phi______ frames
    -       26.8662   19.0000  120.0000 100

#__ type_ start__ end____ width___ exp.time_
  8 omega   -3.00   96.00   0.5000    5.0000
omega____ theta____ kappa____ phi______ frames
    -       26.8662   77.0000  -60.0000 198

#__ type_ start__ end____ width___ exp.time_
  9 omega   -3.00   88.00   0.5000    5.0000
omega____ theta____ kappa____ phi______ frames
    -       26.8662   77.0000   60.0000 182

#__ type_ start__ end____ width___ exp.time_
 10 omega    6.00   33.00   0.5000    5.0000
omega____ theta____ kappa____ phi______ frames
    -       26.8662   57.0000  150.0000 54

#__ type_ start__ end____ width___ exp.time_
 11 omega   16.00   42.00   0.5000    5.0000
omega____ theta____ kappa____ phi______ frames
    -       26.8662   57.0000   30.0000 52

#__ type_ start__ end____ width___ exp.time_
 12 omega  -42.00   57.00   0.5000    5.0000
omega____ theta____ kappa____ phi______ frames
    -       26.8662  -77.0000 -180.0000 198

#__ type_ start__ end____ width___ exp.time_
 13 omega    2.00   65.00   0.5000    5.0000
omega____ theta____ kappa____ phi______ frames
    -       26.8662   38.0000 -180.0000 126

#__ type_ start__ end____ width___ exp.time_
 14 omega   74.00   99.00   0.5000    5.0000
omega____ theta____ kappa____ phi______ frames
    -       26.8662   38.0000 -180.0000 50

#__ type_ start__ end____ width___ exp.time_
 15 omega   27.00   64.00   0.5000    5.0000
omega____ theta____ kappa____ phi______ frames
    -       26.8662   19.0000  -60.0000 74

#__ type_ start__ end____ width___ exp.time_
 16 omega  -27.00   -1.00   0.5000    5.0000
omega____ theta____ kappa____ phi______ frames
    -       28.0000  -79.0000    9.8157 52

#__ type_ start__ end____ width___ exp.time_
 17 omega  -42.00   58.00   0.5000    5.0000
omega____ theta____ kappa____ phi______ frames
    -       28.0000  -77.0000  -42.2681 200

#__ type_ start__ end____ width___ exp.time_
 18 omega   22.00   58.00   0.5000    5.0000
omega____ theta____ kappa____ phi______ frames
    -       28.0000  -79.0000    9.8157 72

#__ type_ start__ end____ width___ exp.time_
 19 omega  -41.00   59.00   0.5000    5.0000
omega____ theta____ kappa____ phi______ frames
    -       28.0000  -78.0000   59.2666 200

#__ type_ start__ end____ width___ exp.time_
 20 omega  -42.00   60.00   0.5000    5.0000
omega____ theta____ kappa____ phi______ frames
    -       28.0000  -80.0000 -101.1560 204

#__ type_ start__ end____ width___ exp.time_
 21 omega    1.00   99.00   0.5000    5.0000
omega____ theta____ kappa____ phi______ frames
    -       26.8662   38.0000    0.0000 196

#__ type_ start__ end____ width___ exp.time_
 22 omega   -3.00   97.00   0.5000    5.0000
omega____ theta____ kappa____ phi______ frames
    -       26.8662   77.0000  -30.0000 200

#__ type_ start__ end____ width___ exp.time_
 23 omega   -3.00   97.00   0.5000    5.0000
omega____ theta____ kappa____ phi______ frames
    -       26.8662   77.0000   90.0000 200

#__ type_ start__ end____ width___ exp.time_
 24 omega  -42.00   48.00   0.5000    5.0000
omega____ theta____ kappa____ phi______ frames
    -       26.8662  -57.0000  120.0000 180

#__ type_ start__ end____ width___ exp.time_
 25 omega  -42.00   48.00   0.5000    5.0000
omega____ theta____ kappa____ phi______ frames
    -       26.8662  -57.0000  -30.0000 180

#__ type_ start__ end____ width___ exp.time_
 26 omega  -42.00   48.00   0.5000    5.0000
omega____ theta____ kappa____ phi______ frames
    -       26.8662  -57.0000 -120.0000 180

#__ type_ start__ end____ width___ exp.time_
 27 omega   -3.00   97.00   0.5000    5.0000
omega____ theta____ kappa____ phi______ frames
    -       26.8662   77.0000  -60.0000 200

#__ type_ start__ end____ width___ exp.time_
 28 omega   -4.00   25.00   0.5000    5.0000
omega____ theta____ kappa____ phi______ frames
    -       26.8662   79.0000  176.3817 58

#__ type_ start__ end____ width___ exp.time_
 29 omega  -43.00   57.00   0.5000    5.0000
omega____ theta____ kappa____ phi______ frames
    -       26.8662  -77.0000  -30.0000 200

#__ type_ start__ end____ width___ exp.time_
 30 omega    6.00   96.00   0.5000    5.0000
omega____ theta____ kappa____ phi______ frames
    -       26.8662   57.0000 -180.0000 180

#__ type_ start__ end____ width___ exp.time_
 31 omega    6.00   96.00   0.5000    5.0000
omega____ theta____ kappa____ phi______ frames
    -       26.8662   57.0000   90.0000 180

#__ type_ start__ end____ width___ exp.time_
 32 omega  -43.00   57.00   0.5000    5.0000
omega____ theta____ kappa____ phi______ frames
    -       26.8662  -77.0000 -150.0000 200

#__ type_ start__ end____ width___ exp.time_
 33 omega  -42.00   48.00   0.5000    5.0000
omega____ theta____ kappa____ phi______ frames
    -       26.8662  -57.0000   30.0000 180

#__ type_ start__ end____ width___ exp.time_
 34 omega  -17.00  100.00   0.5000    5.0000
omega____ theta____ kappa____ phi______ frames
    -       26.8662   19.0000  -90.0000 234

#__ type_ start__ end____ width___ exp.time_
 35 omega  -43.00   58.50   0.5000    5.0000
omega____ theta____ kappa____ phi______ frames
    -       28.0000  -80.0000 -101.1560 203

;
_reflns_odcompleteness_completeness 99.81
_reflns_odcompleteness_theta     26.32
_reflns_odcompleteness_iscentric 1
_diffrn_measurement_specimen_support 'polyimid foil'

# SQUEEZE RESULTS
# Ref.: P. v. d. Sluis, A. L. Spek, Acta Cryst. 1990, A46, 194.
# Note: Data are Listed for all Voids in the P1 Unit Cell
# i.e. Centre of Gravity, Solvent Accessible Volume,
# Recovered number of Electrons in the Void and
# Details about the Squeezed Material
loop_
_platon_squeeze_void_nr
_platon_squeeze_void_average_x
_platon_squeeze_void_average_y
_platon_squeeze_void_average_z
_platon_squeeze_void_volume
_platon_squeeze_void_count_electrons
_platon_squeeze_void_content
1 -0.005 0.500 -0.000 602 143 'disordered toluene'
2 -0.004 0.000 0.500 602 143 'disordered toluene'
_platon_squeeze_void_probe_radius 1.20
_platon_squeeze_details          ?
####################################################################### 
# 
# This file contains crystal structure data downloaded from the 
# Cambridge Structural Database (CSD) hosted by the Cambridge 
# Crystallographic Data Centre (CCDC).
# 
# Full information about CCDC data access policies and citation 
# guidelines are available at http://www.ccdc.cam.ac.uk/access/V1 
# 
# Audit and citation data items may have been added by the CCDC. 
# Please retain this information to preserve the provenance of 
# this file and to allow appropriate attribution of the data. 
# 
#######################################################################

data_ga_tro117_sq
_database_code_depnum_ccdc_archive 'CCDC 1040128'
_audit_update_record             
;
2014-12-19 deposited with the CCDC.
2015-02-13 downloaded from the CCDC.
;
_audit_creation_date             
;
'Mon Dec 01 10:42:56 2014'
;

_audit_block_code                ga_tro117
_audit_block_refno               2282
_audit_block_usercomment         'tr1506 orange plate'


_audit_creation_method           
;
Olex2 1.2
(compiled 2014.11.28 svn.r3107 for OlexSys, GUI svn.r4957)
;
_chemical_name_systematic        ?
_chemical_name_common            ?
_chemical_formula_moiety         'C53 H56 Au2 Cl3 Ir N4 P2'
_chemical_formula_sum            'C55.50 H62 Au2 Cl3 Ir N4 P2'
_chemical_properties_physical    air-sensitive
_chemical_formula_weight         1539.51
_chemical_melting_point          ?
_exptl_crystal_description       plate
_exptl_crystal_colour            orange
_diffrn_ambient_temperature      120(1)
_chemical_oxdiff_formula         'C55 H56 Au2 Cl3 Ir1 P2 N4'
_chemical_oxdiff_usercomment     'tr1506 orange plate'
loop_
_atom_type_symbol
_atom_type_description
_atom_type_scat_dispersion_real
_atom_type_scat_dispersion_imag
_atom_type_scat_source
C C 0.0033 0.0016 'International Tables Vol C Tables 4.2.6.8 and 6.1.1.4'
H H 0.0000 0.0000 'International Tables Vol C Tables 4.2.6.8 and 6.1.1.4'
Au Au -2.0133 8.8022 'International Tables Vol C Tables 4.2.6.8 and 6.1.1.4'
Cl Cl 0.1484 0.1585 'International Tables Vol C Tables 4.2.6.8 and 6.1.1.4'
Ir Ir -1.4442 7.9887 'International Tables Vol C Tables 4.2.6.8 and 6.1.1.4'
N N 0.0061 0.0033 'International Tables Vol C Tables 4.2.6.8 and 6.1.1.4'
P P 0.1023 0.0942 'International Tables Vol C Tables 4.2.6.8 and 6.1.1.4'

_shelx_space_group_comment       
;
The symmetry employed for this shelxl refinement is uniquely defined
by the following loop, which should always be used as a source of
symmetry information in preference to the above space-group names.
They are only intended as comments.
;
_space_group_crystal_system      monoclinic
_space_group_IT_number           14
_space_group_name_H-M_alt        'P 1 21/c 1'
_symmetry_cell_setting           monoclinic
_symmetry_space_group_name_h-m   'P 21/c'
_symmetry_int_tables_number      14
_chemical_absolute_configuration .

_space_group_name_Hall           '-P 2ybc'
loop_
_symmetry_equiv_pos_as_xyz
'x, y, z'
'-x, y+1/2, -z+1/2'
'-x, -y, -z'
'x, -y-1/2, z-1/2'

_cell_length_a                   12.88426(10)
_cell_length_b                   13.46559(9)
_cell_length_c                   30.9781(2)
_cell_angle_alpha                90
_cell_angle_beta                 99.5872(7)
_cell_angle_gamma                90
_cell_volume                     5299.46(7)
_cell_formula_units_Z            4
_cell_measurement_reflns_used    113200
_cell_measurement_temperature    120(1)
_cell_measurement_theta_max      32.0200
_cell_measurement_theta_min      3.5740
_shelx_estimated_absorpt_T_max   0.491
_shelx_estimated_absorpt_T_min   0.491
_exptl_absorpt_coefficient_mu    8.281
_exptl_absorpt_correction_T_max  0.780
_exptl_absorpt_correction_T_min  0.268
_exptl_absorpt_correction_type   gaussian
_exptl_absorpt_process_details   
;
CrysAlisPro, Agilent Technologies,
Version 1.171.37.35 (release 13-08-2014 CrysAlis171 .NET)
(compiled Aug 13 2014,18:06:01)
Numerical absorption correction based on gaussian integration over
			a multifaceted crystal model
Empirical absorption correction using spherical harmonics,
 implemented in SCALE3 ABSPACK scaling algorithm.
;
_exptl_absorpt_special_details   ?
_exptl_crystal_density_diffrn    1.930
_exptl_crystal_density_meas      ?
_exptl_crystal_density_method    ?
_exptl_crystal_F_000             2956
_exptl_crystal_size_max          0.204
_exptl_crystal_size_mid          0.162
_exptl_crystal_size_min          0.031
_exptl_transmission_factor_max   ?
_exptl_transmission_factor_min   ?
_diffrn_reflns_av_R_equivalents  0.0526
_diffrn_reflns_av_unetI/netI     0.0223
_diffrn_reflns_Laue_measured_fraction_full 0.998
_diffrn_reflns_Laue_measured_fraction_max 0.980
_diffrn_reflns_limit_h_max       19
_diffrn_reflns_limit_h_min       -19
_diffrn_reflns_limit_k_max       20
_diffrn_reflns_limit_k_min       -20
_diffrn_reflns_limit_l_max       46
_diffrn_reflns_limit_l_min       -45
_diffrn_reflns_number            315804
_diffrn_reflns_point_group_measured_fraction_full 0.998
_diffrn_reflns_point_group_measured_fraction_max 0.980
_diffrn_reflns_theta_full        25.242
_diffrn_reflns_theta_max         32.168
_diffrn_reflns_theta_min         3.207
_diffrn_ambient_environment      'perfluoro polyether oil / N~2~'
_diffrn_detector                 'CCD plate'
_diffrn_detector_area_resol_mean 7.9621
_diffrn_detector_type            Eos
_diffrn_measured_fraction_theta_full 0.998
_diffrn_measured_fraction_theta_max 0.980
_diffrn_measurement_details      
;
#__ type_ start__ end____ width___ exp.time_
  1 omega  -36.00   68.00   0.5000   20.0000
omega____ theta____ kappa____ phi______ frames
    -       30.7316  -80.0000  -65.2109 208

#__ type_ start__ end____ width___ exp.time_
  2 omega   -6.00   19.00   0.5000   20.0000
omega____ theta____ kappa____ phi______ frames
    -       30.7316   79.0000  -68.2498 50

#__ type_ start__ end____ width___ exp.time_
  3 omega   -6.00   19.00   0.5000   20.0000
omega____ theta____ kappa____ phi______ frames
    -       30.7316   79.0000  -22.6609 50

#__ type_ start__ end____ width___ exp.time_
  4 omega  -43.00   66.00   0.5000   20.0000
omega____ theta____ kappa____ phi______ frames
    -       30.7316  -80.0000 -135.7914 218

#__ type_ start__ end____ width___ exp.time_
  5 omega  -41.00   -1.00   0.5000   20.0000
omega____ theta____ kappa____ phi______ frames
    -       30.7316  -57.0000   60.0000 80

#__ type_ start__ end____ width___ exp.time_
  6 omega  -43.00    1.00   0.5000   20.0000
omega____ theta____ kappa____ phi______ frames
    -       30.7316  -77.0000    0.0000 88

#__ type_ start__ end____ width___ exp.time_
  7 omega   31.00  103.00   0.5000   20.0000
omega____ theta____ kappa____ phi______ frames
    -       30.7316   57.0000   60.0000 144

#__ type_ start__ end____ width___ exp.time_
  8 omega    5.00  105.00   0.5000   20.0000
omega____ theta____ kappa____ phi______ frames
    -       30.7316   77.0000 -180.0000 200

#__ type_ start__ end____ width___ exp.time_
  9 omega  -27.00   61.00   0.5000   20.0000
omega____ theta____ kappa____ phi______ frames
    -       30.7316  -77.0000  120.0000 176

#__ type_ start__ end____ width___ exp.time_
 10 omega    4.00  103.00   0.5000   20.0000
omega____ theta____ kappa____ phi______ frames
    -       30.7316   57.0000  -90.0000 198

#__ type_ start__ end____ width___ exp.time_
 11 omega   -6.00   20.00   0.5000   20.0000
omega____ theta____ kappa____ phi______ frames
    -       30.7316   79.0000   -0.4661 52

#__ type_ start__ end____ width___ exp.time_
 12 omega    7.00   76.00   0.5000   20.0000
omega____ theta____ kappa____ phi______ frames
    -       30.7316   38.0000   30.0000 138

#__ type_ start__ end____ width___ exp.time_
 13 omega  -15.00   66.00   0.5000   20.0000
omega____ theta____ kappa____ phi______ frames
    -       30.7316  -77.0000   30.0000 162

#__ type_ start__ end____ width___ exp.time_
 14 omega   -3.00   23.00   0.5000   20.0000
omega____ theta____ kappa____ phi______ frames
    -       30.7316   77.0000  120.0000 52

#__ type_ start__ end____ width___ exp.time_
 15 omega    5.00   31.00   0.5000   20.0000
omega____ theta____ kappa____ phi______ frames
    -       30.7316   77.0000  150.0000 52

#__ type_ start__ end____ width___ exp.time_
 16 omega  -39.00    9.00   0.5000   20.0000
omega____ theta____ kappa____ phi______ frames
    -       30.7316  -80.0000  175.2414 96

#__ type_ start__ end____ width___ exp.time_
 17 omega   36.00   62.00   0.5000   20.0000
omega____ theta____ kappa____ phi______ frames
    -       30.7316  -80.0000  175.2414 52

#__ type_ start__ end____ width___ exp.time_
 18 omega   -3.00   71.00   0.5000   20.0000
omega____ theta____ kappa____ phi______ frames
    -       30.7316   38.0000 -180.0000 148

#__ type_ start__ end____ width___ exp.time_
 19 omega   -7.00   23.00   0.5000   20.0000
omega____ theta____ kappa____ phi______ frames
    -       30.7316   80.0000   50.8130 60

#__ type_ start__ end____ width___ exp.time_
 20 omega   -6.00  107.00   0.5000   20.0000
omega____ theta____ kappa____ phi______ frames
    -       30.7316   38.0000  -60.0000 226

#__ type_ start__ end____ width___ exp.time_
 21 omega    4.00  103.00   0.5000   20.0000
omega____ theta____ kappa____ phi______ frames
    -       30.7316   57.0000  150.0000 198

#__ type_ start__ end____ width___ exp.time_
 22 omega  -43.00   66.00   0.5000   20.0000
omega____ theta____ kappa____ phi______ frames
    -       30.7316  -77.0000   30.0000 218

#__ type_ start__ end____ width___ exp.time_
 23 omega  -42.00   58.00   0.5000   20.0000
omega____ theta____ kappa____ phi______ frames
    -       30.7316  -57.0000 -180.0000 200

#__ type_ start__ end____ width___ exp.time_
 24 omega    4.00  103.00   0.5000   20.0000
omega____ theta____ kappa____ phi______ frames
    -       30.7316   57.0000   30.0000 198

#__ type_ start__ end____ width___ exp.time_
 25 omega  -43.00   66.00   0.5000   20.0000
omega____ theta____ kappa____ phi______ frames
    -       30.7316  -77.0000  150.0000 218

#__ type_ start__ end____ width___ exp.time_
 26 omega    4.00  103.00   0.5000   20.0000
omega____ theta____ kappa____ phi______ frames
    -       30.7316   57.0000 -120.0000 198

#__ type_ start__ end____ width___ exp.time_
 27 omega    4.00  103.00   0.5000   20.0000
omega____ theta____ kappa____ phi______ frames
    -       30.7316   57.0000   90.0000 198

#__ type_ start__ end____ width___ exp.time_
 28 omega   -6.00   25.00   0.5000   20.0000
omega____ theta____ kappa____ phi______ frames
    -       30.7316   79.0000  -22.6609 62

#__ type_ start__ end____ width___ exp.time_
 29 omega  -45.00   67.00   0.5000   20.0000
omega____ theta____ kappa____ phi______ frames
    -       30.7316  -38.0000 -120.0000 224

#__ type_ start__ end____ width___ exp.time_
 30 omega  -42.00   58.00   0.5000   20.0000
omega____ theta____ kappa____ phi______ frames
    -       30.7316  -57.0000   60.0000 200

#__ type_ start__ end____ width___ exp.time_
 31 omega   -5.00  105.00   0.5000   20.0000
omega____ theta____ kappa____ phi______ frames
    -       30.7316   77.0000 -180.0000 220

#__ type_ start__ end____ width___ exp.time_
 32 omega  -44.00   68.00   0.5000   20.0000
omega____ theta____ kappa____ phi______ frames
    -       30.7316  -80.0000  175.2414 224

#__ type_ start__ end____ width___ exp.time_
 33 omega  -43.00   66.00   0.5000   20.0000
omega____ theta____ kappa____ phi______ frames
    -       30.7316  -77.0000   60.0000 218

#__ type_ start__ end____ width___ exp.time_
 34 omega   -7.00   24.00   0.5000   20.0000
omega____ theta____ kappa____ phi______ frames
    -       30.7316   80.0000   50.8130 62

#__ type_ start__ end____ width___ exp.time_
 35 omega  -44.00   41.00   0.5000   20.0000
omega____ theta____ kappa____ phi______ frames
    -       30.7316  -80.0000 -135.7914 170

;
_diffrn_measurement_device       'four-circle diffractometer'
_diffrn_measurement_device_type  'Agilent SuperNova, Dual, Cu at zero, Eos'
_diffrn_measurement_method       '\w scans'
_diffrn_orient_matrix_UB_11      -0.0069781000
_diffrn_orient_matrix_UB_12      -0.0016027000
_diffrn_orient_matrix_UB_13      -0.0231897000
_diffrn_orient_matrix_UB_21      -0.0460989000
_diffrn_orient_matrix_UB_22      0.0293294000
_diffrn_orient_matrix_UB_23      -0.0011887000
_diffrn_orient_matrix_UB_31      0.0306943000
_diffrn_orient_matrix_UB_32      0.0437331000
_diffrn_orient_matrix_UB_33      -0.0000510000
_diffrn_radiation_monochromator  mirror
_diffrn_radiation_probe          x-ray
_diffrn_radiation_type           'Mo K\a'
_diffrn_radiation_wavelength     0.71073
_diffrn_source                   'microfocus X-Ray tube'
_reflns_Friedel_coverage         0.000
_reflns_Friedel_fraction_full    .
_reflns_Friedel_fraction_max     .
_reflns_number_gt                16689
_reflns_number_total             18285
_reflns_odcompleteness_completeness 99.76
_reflns_odcompleteness_iscentric 1
_reflns_odcompleteness_theta     26.32
_reflns_special_details          
;
 Reflections were merged by SHELXL according to the crystal
 class for the calculation of statistics and refinement.
 
 Structure factors included contributions from the .fab file,
 see _platon_squeeze_.
 
 _reflns_Friedel_fraction is defined as the number of unique
 Friedel pairs measured divided by the number that would be
 possible theoretically, ignoring centric projections and
 systematic absences.
;
_reflns_threshold_expression     'I > 2\s(I)'
_computing_cell_refinement       
;
CrysAlisPro, Agilent Technologies,
Version 1.171.37.35 (release 13-08-2014 CrysAlis171 .NET)
(compiled Aug 13 2014,18:06:01)
;
_computing_data_collection       
;
CrysAlisPro, Agilent Technologies,
Version 1.171.37.35 (release 13-08-2014 CrysAlis171 .NET)
(compiled Aug 13 2014,18:06:01)
;
_computing_data_reduction        
;
CrysAlisPro, Agilent Technologies,
Version 1.171.37.35 (release 13-08-2014 CrysAlis171 .NET)
(compiled Aug 13 2014,18:06:01)
;
_computing_molecular_graphics    'Olex2 (Dolomanov et al., 2009)'
_computing_publication_material  
'encif (Wadepohl, 2009-14); encifer 1.5 (CCDC, 2014)'
_computing_structure_refinement  'ShelXL (Sheldrick, 2008)'
_shelxl_version_number           2014/6
_computing_structure_solution    'SUPERFLIP (Palatinus, 2007-2009)'
_refine_diff_density_max         2.636
_refine_diff_density_min         -1.643
_refine_diff_density_rms         0.201
_refine_ls_extinction_coef       .
_refine_ls_extinction_method     none
_refine_ls_goodness_of_fit_ref   1.333
_refine_ls_hydrogen_treatment    constr
_refine_ls_matrix_type           full
_refine_ls_number_parameters     592
_refine_ls_number_reflns         18285
_refine_ls_number_restraints     36
_refine_ls_R_factor_all          0.0414
_refine_ls_R_factor_gt           0.0356
_refine_ls_restrained_S_all      1.333
_refine_ls_shift/su_max          0.006
_refine_ls_shift/su_mean         0.000
_refine_ls_structure_factor_coef Fsqd
_refine_ls_weighting_details     
'w=1/[\s^2^(Fo^2^)+(0.0220P)^2^+25.0536P] where P=(Fo^2^+2Fc^2^)/3'
_refine_ls_weighting_scheme      calc
_refine_ls_wR_factor_gt          0.0829
_refine_ls_wR_factor_ref         0.0843
_refine_special_details          ?
_olex2_refinement_description    
;
1. Fixed Uiso
 At 1.2 times of:
  All C(H) groups, All C(H,H) groups
 At 1.5 times of:
  All C(H,H,H) groups
2. Rigid body (RIGU) restrains
 C40, C41, C42, C43, C44, C45
 with sigma for 1-2 distances of 0.002 and sigma for 1-3 distances of 0.002
3.a Ternary CH refined with riding coordinates:
 C20(H20), C33(H33), C46(H46), C47(H47), C50(H50), C51(H51)
3.b Secondary CH2 refined with riding coordinates:
 C48(H48A,H48B), C49(H49A,H49B), C52(H52A,H52B), C53(H53A,H53B)
3.c Aromatic/amide H refined with riding coordinates:
 C4(H4), C6(H6), C13(H13), C15(H15), C22(H22), C23(H23), C24(H24), C25(H25),
 C26(H26), C28(H28), C29(H29), C30(H30), C31(H31), C32(H32), C35(H35), C36(H36),
  C37(H37), C38(H38), C39(H39), C41(H41), C42(H42), C43(H43), C44(H44), C45(H45)
3.d Idealised Me refined as rotating group:
 C8(H8A,H8B,H8C), C9(H9A,H9B,H9C), C10(H10A,H10B,H10C), C17(H17A,H17B,H17C),
 C18(H18A,H18B,H18C), C19(H19A,H19B,H19C)
;
_atom_sites_solution_hydrogens   geom
_atom_sites_solution_primary     iterative
_atom_sites_solution_secondary   difmap
loop_
_atom_site_label
_atom_site_type_symbol
_atom_site_fract_x
_atom_site_fract_y
_atom_site_fract_z
_atom_site_U_iso_or_equiv
_atom_site_adp_type
_atom_site_occupancy
_atom_site_site_symmetry_order
_atom_site_calc_flag
_atom_site_refinement_flags_posn
_atom_site_refinement_flags_adp
_atom_site_refinement_flags_occupancy
_atom_site_disorder_assembly
_atom_site_disorder_group
Au1 Au 0.82245(2) 0.65738(2) 0.72874(2) 0.01648(4) Uani 1 1 d . . . . .
Au2 Au 0.57737(2) 1.06884(2) 0.67003(2) 0.01880(4) Uani 1 1 d . . . . .
Ir Ir 0.78240(2) 0.81587(2) 0.54040(2) 0.01950(4) Uani 1 1 d . . . . .
Cl1 Cl 0.87144(9) 0.52500(9) 0.77299(4) 0.0303(3) Uani 1 1 d . . . . .
Cl2 Cl 0.47164(12) 1.20371(10) 0.67114(5) 0.0407(3) Uani 1 1 d . . . . .
Cl3 Cl 0.61255(9) 0.74413(10) 0.53562(4) 0.0276(2) Uani 1 1 d . . . . .
P1 P 0.76803(8) 0.78364(8) 0.68677(3) 0.01429(18) Uani 1 1 d . . . . .
P2 P 0.67430(8) 0.93712(8) 0.66568(3) 0.01456(18) Uani 1 1 d . . . . .
N1 N 0.8054(3) 0.7793(2) 0.63605(11) 0.0148(6) Uani 1 1 d . . . . .
N2 N 0.7169(3) 0.9287(3) 0.61559(11) 0.0155(6) Uani 1 1 d . . . . .
N3 N 0.6383(3) 0.8164(2) 0.67333(11) 0.0146(6) Uani 1 1 d . . . . .
N4 N 0.7812(3) 0.9042(3) 0.70202(11) 0.0159(6) Uani 1 1 d . . . . .
C1 C 0.7727(3) 0.8484(3) 0.60325(13) 0.0165(7) Uani 1 1 d . . . . .
C2 C 0.8882(3) 0.7076(3) 0.62969(14) 0.0168(7) Uani 1 1 d . . . . .
C3 C 0.8642(4) 0.6144(3) 0.61036(15) 0.0214(8) Uani 1 1 d . . . . .
C4 C 0.9476(4) 0.5561(3) 0.60157(16) 0.0253(9) Uani 1 1 d . . . . .
H4 H 0.9326 0.4938 0.5875 0.030 Uiso 1 1 calc R . . . .
C5 C 1.0522(4) 0.5858(4) 0.61256(17) 0.0257(9) Uani 1 1 d . . . . .
C6 C 1.0728(4) 0.6741(3) 0.63526(16) 0.0228(9) Uani 1 1 d . . . . .
H6 H 1.1439 0.6935 0.6446 0.027 Uiso 1 1 calc R . . . .
C7 C 0.9931(3) 0.7351(3) 0.64476(14) 0.0181(7) Uani 1 1 d . . . . .
C8 C 0.7543(4) 0.5726(4) 0.6014(2) 0.0309(11) Uani 1 1 d . . . . .
H8A H 0.7494 0.5158 0.6208 0.046 Uiso 1 1 calc GR . . . .
H8B H 0.7379 0.5509 0.5709 0.046 Uiso 1 1 calc GR . . . .
H8C H 0.7040 0.6238 0.6069 0.046 Uiso 1 1 calc GR . . . .
C9 C 1.1415(5) 0.5231(4) 0.6012(2) 0.0399(14) Uani 1 1 d . . . . .
H9A H 1.1254 0.4527 0.6044 0.060 Uiso 1 1 calc GR . . . .
H9B H 1.2068 0.5398 0.6209 0.060 Uiso 1 1 calc GR . . . .
H9C H 1.1502 0.5364 0.5709 0.060 Uiso 1 1 calc GR . . . .
C10 C 1.0208(4) 0.8266(4) 0.67194(16) 0.0240(9) Uani 1 1 d . . . . .
H10A H 0.9838 0.8839 0.6572 0.036 Uiso 1 1 calc GR . . . .
H10B H 1.0969 0.8378 0.6757 0.036 Uiso 1 1 calc GR . . . .
H10C H 0.9998 0.8177 0.7007 0.036 Uiso 1 1 calc GR . . . .
C11 C 0.7104(3) 1.0208(3) 0.58982(13) 0.0172(7) Uani 1 1 d . . . . .
C12 C 0.7998(4) 1.0821(3) 0.59541(15) 0.0220(8) Uani 1 1 d . . . . .
C13 C 0.7939(4) 1.1718(4) 0.57292(16) 0.0286(10) Uani 1 1 d . . . . .
H13 H 0.8539 1.2138 0.5761 0.034 Uiso 1 1 calc R . . . .
C14 C 0.7015(5) 1.2015(4) 0.54572(17) 0.0317(11) Uani 1 1 d . . . . .
C15 C 0.6137(5) 1.1399(4) 0.54191(16) 0.0289(10) Uani 1 1 d . . . . .
H15 H 0.5505 1.1605 0.5238 0.035 Uiso 1 1 calc R . . . .
C16 C 0.6151(4) 1.0490(3) 0.56369(14) 0.0212(8) Uani 1 1 d . . . . .
C17 C 0.9010(4) 1.0541(4) 0.62447(16) 0.0264(10) Uani 1 1 d . . . . .
H17A H 0.8852 1.0237 0.6514 0.040 Uiso 1 1 calc GR . . . .
H17B H 0.9439 1.1137 0.6318 0.040 Uiso 1 1 calc GR . . . .
H17C H 0.9396 1.0067 0.6092 0.040 Uiso 1 1 calc GR . . . .
C18 C 0.6962(7) 1.2993(4) 0.5219(2) 0.0501(18) Uani 1 1 d . . . . .
H18A H 0.7045 1.3538 0.5432 0.075 Uiso 1 1 calc GR . . . .
H18B H 0.6278 1.3054 0.5027 0.075 Uiso 1 1 calc GR . . . .
H18C H 0.7526 1.3025 0.5043 0.075 Uiso 1 1 calc GR . . . .
C19 C 0.5169(4) 0.9876(4) 0.55957(15) 0.0251(9) Uani 1 1 d . . . . .
H19A H 0.5326 0.9192 0.5519 0.038 Uiso 1 1 calc GR . . . .
H19B H 0.4633 1.0154 0.5366 0.038 Uiso 1 1 calc GR . . . .
H19C H 0.4906 0.9879 0.5875 0.038 Uiso 1 1 calc GR . . . .
C20 C 0.5576(3) 0.7557(3) 0.64528(14) 0.0165(7) Uani 1 1 d . . . . .
H20 H 0.5806 0.7458 0.6163 0.020 Uiso 1 1 calc R . . . .
C21 C 0.5489(3) 0.6543(3) 0.66626(16) 0.0197(8) Uani 1 1 d . . . . .
C22 C 0.5662(4) 0.6415(4) 0.71163(16) 0.0236(9) Uani 1 1 d . . . . .
H22 H 0.5845 0.6967 0.7305 0.028 Uiso 1 1 calc R . . . .
C23 C 0.5563(4) 0.5467(4) 0.72914(19) 0.0313(11) Uani 1 1 d . . . . .
H23 H 0.5696 0.5376 0.7600 0.038 Uiso 1 1 calc R . . . .
C24 C 0.5274(5) 0.4664(4) 0.7020(2) 0.0395(14) Uani 1 1 d . . . . .
H24 H 0.5223 0.4022 0.7142 0.047 Uiso 1 1 calc R . . . .
C25 C 0.5058(5) 0.4795(4) 0.6569(2) 0.0419(14) Uani 1 1 d . . . . .
H25 H 0.4834 0.4248 0.6383 0.050 Uiso 1 1 calc R . . . .
C26 C 0.5171(4) 0.5733(4) 0.6389(2) 0.0334(11) Uani 1 1 d . . . . .
H26 H 0.5032 0.5821 0.6081 0.040 Uiso 1 1 calc R . . . .
C27 C 0.4514(3) 0.8087(3) 0.63765(15) 0.0196(8) Uani 1 1 d . . . . .
C28 C 0.3853(4) 0.7944(4) 0.59794(16) 0.0264(9) Uani 1 1 d . . . . .
H28 H 0.4083 0.7544 0.5761 0.032 Uiso 1 1 calc R . . . .
C29 C 0.2862(4) 0.8375(4) 0.58974(19) 0.0336(11) Uani 1 1 d . . . . .
H29 H 0.2407 0.8255 0.5628 0.040 Uiso 1 1 calc R . . . .
C30 C 0.2541(4) 0.8988(4) 0.62135(19) 0.0328(12) Uani 1 1 d . . . . .
H30 H 0.1874 0.9306 0.6155 0.039 Uiso 1 1 calc R . . . .
C31 C 0.3185(4) 0.9135(4) 0.66118(18) 0.0267(9) Uani 1 1 d . . . . .
H31 H 0.2958 0.9543 0.6828 0.032 Uiso 1 1 calc R . . . .
C32 C 0.4174(3) 0.8681(3) 0.66946(16) 0.0216(8) Uani 1 1 d . . . . .
H32 H 0.4618 0.8778 0.6969 0.026 Uiso 1 1 calc R . . . .
C33 C 0.8534(3) 0.9563(3) 0.73772(13) 0.0160(7) Uani 1 1 d . . . . .
H33 H 0.9234 0.9636 0.7281 0.019 Uiso 1 1 calc R . . . .
C34 C 0.8688(3) 0.8926(3) 0.77904(13) 0.0188(8) Uani 1 1 d . . . . .
C35 C 0.9695(4) 0.8866(4) 0.80332(15) 0.0242(9) Uani 1 1 d . . . . .
H35 H 1.0256 0.9229 0.7944 0.029 Uiso 1 1 calc R . . . .
C36 C 0.9883(4) 0.8276(4) 0.84068(17) 0.0328(11) Uani 1 1 d . . . . .
H36 H 1.0575 0.8226 0.8569 0.039 Uiso 1 1 calc R . . . .
C37 C 0.9064(5) 0.7759(4) 0.85430(17) 0.0344(12) Uani 1 1 d . . . . .
H37 H 0.9197 0.7360 0.8799 0.041 Uiso 1 1 calc R . . . .
C38 C 0.8056(5) 0.7823(4) 0.83091(17) 0.0320(11) Uani 1 1 d . . . . .
H38 H 0.7497 0.7471 0.8404 0.038 Uiso 1 1 calc R . . . .
C39 C 0.7862(4) 0.8409(4) 0.79295(15) 0.0235(9) Uani 1 1 d . . . . .
H39 H 0.7170 0.8455 0.7767 0.028 Uiso 1 1 calc R . . . .
C40 C 0.8117(3) 1.0601(3) 0.74443(14) 0.0165(7) Uani 1 1 d . U . . .
C41 C 0.8566(4) 1.1414(3) 0.72645(16) 0.0241(8) Uani 1 1 d . U . . .
H41 H 0.9140 1.1319 0.7112 0.029 Uiso 1 1 calc R . . . .
C42 C 0.8171(4) 1.2372(3) 0.7309(2) 0.0321(11) Uani 1 1 d . U . . .
H42 H 0.8468 1.2921 0.7181 0.039 Uiso 1 1 calc R . . . .
C43 C 0.7356(4) 1.2524(4) 0.75379(17) 0.0281(9) Uani 1 1 d . U . . .
H43 H 0.7087 1.3174 0.7563 0.034 Uiso 1 1 calc R . . . .
C44 C 0.6929(4) 1.1727(4) 0.77308(18) 0.0269(9) Uani 1 1 d . U . . .
H44 H 0.6382 1.1834 0.7897 0.032 Uiso 1 1 calc R . . . .
C45 C 0.7302(4) 1.0765(4) 0.76818(16) 0.0227(8) Uani 1 1 d . U . . .
H45 H 0.6999 1.0220 0.7811 0.027 Uiso 1 1 calc R . . . .
C46 C 0.7569(5) 0.7983(4) 0.46760(15) 0.0338(12) Uani 1 1 d . . . . .
H46 H 0.6825 0.7841 0.4538 0.041 Uiso 1 1 calc R . . . .
C47 C 0.8121(5) 0.7167(4) 0.48746(17) 0.0356(12) Uani 1 1 d . . . . .
H47 H 0.7694 0.6544 0.4853 0.043 Uiso 1 1 calc R . . . .
C48 C 0.9290(6) 0.6982(6) 0.4911(3) 0.059(2) Uani 1 1 d . . . . .
H48A H 0.9453 0.6332 0.5057 0.070 Uiso 1 1 calc R . . . .
H48B H 0.9459 0.6929 0.4612 0.070 Uiso 1 1 calc R . . . .
C49 C 0.9999(5) 0.7746(6) 0.5156(2) 0.0476(16) Uani 1 1 d . . . . .
H49A H 1.0324 0.8139 0.4943 0.057 Uiso 1 1 calc R . . . .
H49B H 1.0573 0.7403 0.5352 0.057 Uiso 1 1 calc R . . . .
C50 C 0.9458(4) 0.8447(4) 0.54253(16) 0.0260(9) Uani 1 1 d . . . . .
H50 H 0.9854 0.8564 0.5727 0.031 Uiso 1 1 calc R . . . .
C51 C 0.8842(4) 0.9285(4) 0.52436(17) 0.0293(10) Uani 1 1 d . . . . .
H51 H 0.8894 0.9865 0.5448 0.035 Uiso 1 1 calc R . . . .
C52 C 0.8595(8) 0.9579(6) 0.4774(2) 0.065(3) Uani 1 1 d . . . . .
H52A H 0.8137 1.0173 0.4751 0.078 Uiso 1 1 calc R . . . .
H52B H 0.9260 0.9775 0.4677 0.078 Uiso 1 1 calc R . . . .
C53 C 0.8079(8) 0.8823(6) 0.4470(2) 0.065(2) Uani 1 1 d . . . . .
H53A H 0.8610 0.8541 0.4308 0.077 Uiso 1 1 calc R . . . .
H53B H 0.7536 0.9154 0.4255 0.077 Uiso 1 1 calc R . . . .

loop_
_atom_site_aniso_label
_atom_site_aniso_U_11
_atom_site_aniso_U_22
_atom_site_aniso_U_33
_atom_site_aniso_U_23
_atom_site_aniso_U_13
_atom_site_aniso_U_12
Au1 0.01532(7) 0.01554(7) 0.01898(7) 0.00442(5) 0.00402(5) 0.00277(5)
Au2 0.01954(7) 0.01513(7) 0.02127(8) 0.00083(5) 0.00211(6) 0.00411(5)
Ir 0.02305(8) 0.02079(8) 0.01457(7) -0.00077(6) 0.00291(6) 0.00054(6)
Cl1 0.0227(5) 0.0286(6) 0.0415(7) 0.0201(5) 0.0113(5) 0.0089(4)
Cl2 0.0420(7) 0.0255(6) 0.0538(9) -0.0005(6) 0.0056(6) 0.0181(5)
Cl3 0.0245(5) 0.0351(6) 0.0215(5) -0.0040(4) -0.0014(4) -0.0041(4)
P1 0.0145(4) 0.0138(4) 0.0142(4) 0.0011(3) 0.0013(3) 0.0006(3)
P2 0.0139(4) 0.0141(4) 0.0153(4) 0.0009(3) 0.0014(3) 0.0012(3)
N1 0.0175(15) 0.0127(14) 0.0139(14) 0.0009(12) 0.0020(12) 0.0006(12)
N2 0.0178(15) 0.0153(15) 0.0132(14) 0.0009(12) 0.0023(12) 0.0001(12)
N3 0.0139(14) 0.0133(14) 0.0158(15) 0.0020(12) -0.0001(12) -0.0015(11)
N4 0.0178(15) 0.0169(15) 0.0118(14) -0.0023(12) -0.0013(12) 0.0011(12)
C1 0.0146(17) 0.0191(18) 0.0149(17) -0.0001(14) -0.0002(13) -0.0027(14)
C2 0.0153(17) 0.0180(18) 0.0167(17) -0.0012(14) 0.0022(14) 0.0012(14)
C3 0.023(2) 0.019(2) 0.021(2) -0.0037(16) 0.0012(16) 0.0006(16)
C4 0.031(2) 0.018(2) 0.027(2) -0.0056(17) 0.0045(18) 0.0033(17)
C5 0.023(2) 0.026(2) 0.029(2) -0.0005(18) 0.0070(18) 0.0057(17)
C6 0.020(2) 0.022(2) 0.027(2) 0.0013(17) 0.0052(16) 0.0013(16)
C7 0.0167(18) 0.0178(18) 0.0199(19) -0.0010(15) 0.0031(15) 0.0001(14)
C8 0.025(2) 0.019(2) 0.047(3) -0.007(2) 0.001(2) -0.0066(17)
C9 0.032(3) 0.032(3) 0.058(4) -0.013(3) 0.015(3) 0.008(2)
C10 0.0180(19) 0.025(2) 0.029(2) -0.0065(18) 0.0031(17) -0.0010(16)
C11 0.024(2) 0.0144(17) 0.0136(17) 0.0023(14) 0.0035(14) -0.0005(14)
C12 0.026(2) 0.0175(19) 0.021(2) 0.0021(16) 0.0000(16) -0.0029(16)
C13 0.042(3) 0.019(2) 0.024(2) 0.0037(17) 0.003(2) -0.0088(19)
C14 0.054(3) 0.016(2) 0.022(2) 0.0037(17) -0.002(2) -0.003(2)
C15 0.043(3) 0.019(2) 0.021(2) 0.0036(17) -0.006(2) 0.0052(19)
C16 0.026(2) 0.0195(19) 0.0160(18) 0.0020(15) -0.0015(16) 0.0025(16)
C17 0.023(2) 0.029(2) 0.025(2) 0.0046(18) -0.0013(17) -0.0070(18)
C18 0.081(5) 0.025(3) 0.038(3) 0.013(2) -0.007(3) -0.007(3)
C19 0.023(2) 0.030(2) 0.020(2) 0.0023(17) -0.0024(16) -0.0007(18)
C20 0.0132(16) 0.0137(17) 0.0221(19) 0.0018(14) 0.0014(14) -0.0007(13)
C21 0.0160(18) 0.0095(16) 0.034(2) 0.0037(16) 0.0056(16) 0.0011(13)
C22 0.0190(19) 0.024(2) 0.029(2) 0.0063(18) 0.0090(17) 0.0024(16)
C23 0.026(2) 0.031(3) 0.039(3) 0.016(2) 0.012(2) 0.0022(19)
C24 0.034(3) 0.024(2) 0.062(4) 0.013(3) 0.014(3) 0.001(2)
C25 0.042(3) 0.022(2) 0.063(4) 0.000(3) 0.012(3) -0.007(2)
C26 0.032(3) 0.023(2) 0.044(3) -0.006(2) 0.003(2) -0.009(2)
C27 0.0145(17) 0.0185(19) 0.026(2) 0.0042(16) 0.0036(15) -0.0028(14)
C28 0.021(2) 0.031(2) 0.026(2) 0.0011(19) -0.0009(17) -0.0032(18)
C29 0.023(2) 0.039(3) 0.035(3) 0.007(2) -0.006(2) -0.004(2)
C30 0.017(2) 0.038(3) 0.044(3) 0.016(2) 0.006(2) 0.0028(19)
C31 0.021(2) 0.026(2) 0.035(3) 0.0069(19) 0.0095(18) 0.0028(17)
C32 0.0186(19) 0.0202(19) 0.027(2) 0.0044(16) 0.0056(16) 0.0000(15)
C33 0.0137(16) 0.0191(18) 0.0154(17) -0.0023(14) 0.0025(13) -0.0003(14)
C34 0.0216(19) 0.0212(19) 0.0140(17) -0.0008(15) 0.0037(15) 0.0023(15)
C35 0.022(2) 0.028(2) 0.021(2) -0.0005(17) 0.0013(16) 0.0046(17)
C36 0.032(3) 0.043(3) 0.021(2) 0.004(2) -0.0013(19) 0.013(2)
C37 0.051(3) 0.033(3) 0.021(2) 0.013(2) 0.012(2) 0.016(2)
C38 0.044(3) 0.028(2) 0.027(2) 0.004(2) 0.018(2) 0.003(2)
C39 0.024(2) 0.026(2) 0.021(2) 0.0016(17) 0.0056(17) 0.0008(17)
C40 0.0139(15) 0.0175(16) 0.0174(16) -0.0031(13) 0.0005(13) -0.0003(12)
C41 0.0243(19) 0.0218(17) 0.028(2) -0.0048(15) 0.0108(17) -0.0042(14)
C42 0.039(2) 0.0070(15) 0.055(3) -0.0032(16) 0.021(2) -0.0019(14)
C43 0.027(2) 0.0229(18) 0.034(2) -0.0062(16) 0.0048(17) 0.0013(15)
C44 0.0209(19) 0.0261(18) 0.035(2) -0.0063(16) 0.0077(17) 0.0005(14)
C45 0.0190(17) 0.0244(18) 0.026(2) -0.0036(15) 0.0073(15) -0.0023(14)
C46 0.050(3) 0.039(3) 0.0123(19) -0.0059(19) 0.005(2) -0.004(2)
C47 0.048(3) 0.036(3) 0.024(2) -0.014(2) 0.008(2) 0.001(2)
C48 0.049(4) 0.064(5) 0.062(5) -0.031(4) 0.006(3) 0.017(3)
C49 0.036(3) 0.059(4) 0.052(4) -0.016(3) 0.020(3) 0.006(3)
C50 0.028(2) 0.030(2) 0.022(2) -0.0008(18) 0.0086(18) -0.0006(19)
C51 0.033(3) 0.031(2) 0.023(2) 0.0072(19) 0.0038(19) -0.003(2)
C52 0.096(6) 0.062(5) 0.031(3) 0.024(3) -0.010(4) -0.037(4)
C53 0.123(8) 0.052(4) 0.021(3) 0.001(3) 0.020(4) -0.024(5)

_geom_special_details            
;
 All esds (except the esd in the dihedral angle between two l.s. planes)
 are estimated using the full covariance matrix.  The cell esds are taken
 into account individually in the estimation of esds in distances, angles
 and torsion angles; correlations between esds in cell parameters are only
 used when they are defined by crystal symmetry.  An approximate (isotropic)
 treatment of cell esds is used for estimating esds involving l.s. planes.
;
loop_
_geom_bond_atom_site_label_1
_geom_bond_atom_site_label_2
_geom_bond_distance
_geom_bond_site_symmetry_2
_geom_bond_publ_flag
Au1 Cl1 2.2730(11) . ?
Au1 P1 2.1839(10) . ?
Au2 Cl2 2.2739(12) . ?
Au2 P2 2.1862(10) . ?
Ir Cl3 2.3741(12) . ?
Ir C1 2.020(4) . ?
Ir C46 2.237(5) . ?
Ir C47 2.198(5) . ?
Ir C50 2.131(5) . ?
Ir C51 2.117(5) . ?
P1 P2 2.4277(14) . ?
P1 N1 1.719(4) . ?
P1 N3 1.712(4) . ?
P1 N4 1.691(4) . ?
P2 N2 1.734(4) . ?
P2 N3 1.718(4) . ?
P2 N4 1.687(4) . ?
N1 C1 1.390(5) . ?
N1 C2 1.476(5) . ?
N2 C1 1.386(5) . ?
N2 C11 1.470(5) . ?
N3 C20 1.484(5) . ?
N4 C33 1.496(5) . ?
C2 C3 1.404(6) . ?
C2 C7 1.404(6) . ?
C3 C4 1.393(6) . ?
C3 C8 1.506(7) . ?
C4 H4 0.9500 . ?
C4 C5 1.392(7) . ?
C5 C6 1.385(7) . ?
C5 C9 1.515(7) . ?
C6 H6 0.9500 . ?
C6 C7 1.385(6) . ?
C7 C10 1.501(6) . ?
C8 H8A 0.9800 . ?
C8 H8B 0.9800 . ?
C8 H8C 0.9800 . ?
C9 H9A 0.9800 . ?
C9 H9B 0.9800 . ?
C9 H9C 0.9800 . ?
C10 H10A 0.9800 . ?
C10 H10B 0.9800 . ?
C10 H10C 0.9800 . ?
C11 C12 1.404(6) . ?
C11 C16 1.405(6) . ?
C12 C13 1.390(6) . ?
C12 C17 1.503(6) . ?
C13 H13 0.9500 . ?
C13 C14 1.397(8) . ?
C14 C15 1.392(8) . ?
C14 C18 1.506(7) . ?
C15 H15 0.9500 . ?
C15 C16 1.396(6) . ?
C16 C19 1.499(7) . ?
C17 H17A 0.9800 . ?
C17 H17B 0.9800 . ?
C17 H17C 0.9800 . ?
C18 H18A 0.9800 . ?
C18 H18B 0.9800 . ?
C18 H18C 0.9800 . ?
C19 H19A 0.9800 . ?
C19 H19B 0.9800 . ?
C19 H19C 0.9800 . ?
C20 H20 1.0000 . ?
C20 C21 1.525(6) . ?
C20 C27 1.527(6) . ?
C21 C22 1.396(7) . ?
C21 C26 1.399(7) . ?
C22 H22 0.9500 . ?
C22 C23 1.401(7) . ?
C23 H23 0.9500 . ?
C23 C24 1.382(9) . ?
C24 H24 0.9500 . ?
C24 C25 1.390(10) . ?
C25 H25 0.9500 . ?
C25 C26 1.398(8) . ?
C26 H26 0.9500 . ?
C27 C28 1.388(6) . ?
C27 C32 1.395(7) . ?
C28 H28 0.9500 . ?
C28 C29 1.387(7) . ?
C29 H29 0.9500 . ?
C29 C30 1.395(9) . ?
C30 H30 0.9500 . ?
C30 C31 1.382(8) . ?
C31 H31 0.9500 . ?
C31 C32 1.398(6) . ?
C32 H32 0.9500 . ?
C33 H33 1.0000 . ?
C33 C34 1.526(6) . ?
C33 C40 1.524(6) . ?
C34 C35 1.389(6) . ?
C34 C39 1.399(6) . ?
C35 H35 0.9500 . ?
C35 C36 1.392(7) . ?
C36 H36 0.9500 . ?
C36 C37 1.388(9) . ?
C37 H37 0.9500 . ?
C37 C38 1.380(8) . ?
C38 H38 0.9500 . ?
C38 C39 1.404(7) . ?
C39 H39 0.9500 . ?
C40 C41 1.397(6) . ?
C40 C45 1.397(6) . ?
C41 H41 0.9500 . ?
C41 C42 1.402(6) . ?
C42 H42 0.9500 . ?
C42 C43 1.375(7) . ?
C43 H43 0.9500 . ?
C43 C44 1.386(7) . ?
C44 H44 0.9500 . ?
C44 C45 1.398(7) . ?
C45 H45 0.9500 . ?
C46 H46 1.0000 . ?
C46 C47 1.396(8) . ?
C46 C53 1.502(9) . ?
C47 H47 1.0000 . ?
C47 C48 1.512(9) . ?
C48 H48A 0.9900 . ?
C48 H48B 0.9900 . ?
C48 C49 1.496(10) . ?
C49 H49A 0.9900 . ?
C49 H49B 0.9900 . ?
C49 C50 1.505(8) . ?
C50 H50 1.0000 . ?
C50 C51 1.439(7) . ?
C51 H51 1.0000 . ?
C51 C52 1.489(8) . ?
C52 H52A 0.9900 . ?
C52 H52B 0.9900 . ?
C52 C53 1.468(10) . ?
C53 H53A 0.9900 . ?
C53 H53B 0.9900 . ?

loop_
_geom_angle_atom_site_label_1
_geom_angle_atom_site_label_2
_geom_angle_atom_site_label_3
_geom_angle
_geom_angle_site_symmetry_1
_geom_angle_site_symmetry_3
_geom_angle_publ_flag
P1 Au1 Cl1 177.39(4) . . ?
P2 Au2 Cl2 177.04(5) . . ?
C1 Ir Cl3 86.80(12) . . ?
C1 Ir C46 166.5(2) . . ?
C1 Ir C47 153.9(2) . . ?
C1 Ir C50 98.62(17) . . ?
C1 Ir C51 102.17(19) . . ?
C46 Ir Cl3 85.12(16) . . ?
C47 Ir Cl3 88.82(17) . . ?
C47 Ir C46 36.7(2) . . ?
C50 Ir Cl3 166.35(14) . . ?
C50 Ir C46 91.7(2) . . ?
C50 Ir C47 80.8(2) . . ?
C51 Ir Cl3 151.31(14) . . ?
C51 Ir C46 80.3(2) . . ?
C51 Ir C47 93.9(2) . . ?
C51 Ir C50 39.6(2) . . ?
Au1 P1 P2 156.77(6) . . ?
N1 P1 Au1 114.01(12) . . ?
N1 P1 P2 89.16(12) . . ?
N3 P1 Au1 123.31(13) . . ?
N3 P1 P2 45.03(12) . . ?
N3 P1 N1 101.38(17) . . ?
N4 P1 Au1 124.99(13) . . ?
N4 P1 P2 43.98(12) . . ?
N4 P1 N1 104.91(17) . . ?
N4 P1 N3 82.48(17) . . ?
Au2 P2 P1 159.68(6) . . ?
N2 P2 Au2 112.18(13) . . ?
N2 P2 P1 88.14(12) . . ?
N3 P2 Au2 126.10(13) . . ?
N3 P2 P1 44.83(12) . . ?
N3 P2 N2 101.20(17) . . ?
N4 P2 Au2 125.70(13) . . ?
N4 P2 P1 44.13(12) . . ?
N4 P2 N2 103.60(18) . . ?
N4 P2 N3 82.43(17) . . ?
C1 N1 P1 123.2(3) . . ?
C1 N1 C2 118.6(3) . . ?
C2 N1 P1 117.6(3) . . ?
C1 N2 P2 123.6(3) . . ?
C1 N2 C11 119.5(3) . . ?
C11 N2 P2 115.6(3) . . ?
P1 N3 P2 90.14(17) . . ?
C20 N3 P1 124.1(3) . . ?
C20 N3 P2 128.2(3) . . ?
P2 N4 P1 91.88(17) . . ?
C33 N4 P1 132.7(3) . . ?
C33 N4 P2 135.1(3) . . ?
N1 C1 Ir 119.9(3) . . ?
N2 C1 Ir 123.6(3) . . ?
N2 C1 N1 115.3(4) . . ?
C3 C2 N1 122.0(4) . . ?
C3 C2 C7 120.6(4) . . ?
C7 C2 N1 117.4(4) . . ?
C2 C3 C8 123.1(4) . . ?
C4 C3 C2 117.7(4) . . ?
C4 C3 C8 119.1(4) . . ?
C3 C4 H4 118.8 . . ?
C5 C4 C3 122.5(4) . . ?
C5 C4 H4 118.8 . . ?
C4 C5 C9 121.7(5) . . ?
C6 C5 C4 117.8(4) . . ?
C6 C5 C9 120.5(5) . . ?
C5 C6 H6 119.0 . . ?
C7 C6 C5 122.1(4) . . ?
C7 C6 H6 119.0 . . ?
C2 C7 C10 121.9(4) . . ?
C6 C7 C2 118.7(4) . . ?
C6 C7 C10 119.4(4) . . ?
C3 C8 H8A 109.5 . . ?
C3 C8 H8B 109.5 . . ?
C3 C8 H8C 109.5 . . ?
H8A C8 H8B 109.5 . . ?
H8A C8 H8C 109.5 . . ?
H8B C8 H8C 109.5 . . ?
C5 C9 H9A 109.5 . . ?
C5 C9 H9B 109.5 . . ?
C5 C9 H9C 109.5 . . ?
H9A C9 H9B 109.5 . . ?
H9A C9 H9C 109.5 . . ?
H9B C9 H9C 109.5 . . ?
C7 C10 H10A 109.5 . . ?
C7 C10 H10B 109.5 . . ?
C7 C10 H10C 109.5 . . ?
H10A C10 H10B 109.5 . . ?
H10A C10 H10C 109.5 . . ?
H10B C10 H10C 109.5 . . ?
C12 C11 N2 117.3(4) . . ?
C12 C11 C16 122.1(4) . . ?
C16 C11 N2 120.4(4) . . ?
C11 C12 C17 122.5(4) . . ?
C13 C12 C11 118.3(4) . . ?
C13 C12 C17 119.2(4) . . ?
C12 C13 H13 119.3 . . ?
C12 C13 C14 121.4(5) . . ?
C14 C13 H13 119.3 . . ?
C13 C14 C18 120.7(5) . . ?
C15 C14 C13 118.6(4) . . ?
C15 C14 C18 120.6(5) . . ?
C14 C15 H15 118.8 . . ?
C14 C15 C16 122.4(5) . . ?
C16 C15 H15 118.8 . . ?
C11 C16 C19 122.9(4) . . ?
C15 C16 C11 117.1(4) . . ?
C15 C16 C19 120.0(4) . . ?
C12 C17 H17A 109.5 . . ?
C12 C17 H17B 109.5 . . ?
C12 C17 H17C 109.5 . . ?
H17A C17 H17B 109.5 . . ?
H17A C17 H17C 109.5 . . ?
H17B C17 H17C 109.5 . . ?
C14 C18 H18A 109.5 . . ?
C14 C18 H18B 109.5 . . ?
C14 C18 H18C 109.5 . . ?
H18A C18 H18B 109.5 . . ?
H18A C18 H18C 109.5 . . ?
H18B C18 H18C 109.5 . . ?
C16 C19 H19A 109.5 . . ?
C16 C19 H19B 109.5 . . ?
C16 C19 H19C 109.5 . . ?
H19A C19 H19B 109.5 . . ?
H19A C19 H19C 109.5 . . ?
H19B C19 H19C 109.5 . . ?
N3 C20 H20 108.4 . . ?
N3 C20 C21 109.7(3) . . ?
N3 C20 C27 110.9(3) . . ?
C21 C20 H20 108.4 . . ?
C21 C20 C27 110.9(3) . . ?
C27 C20 H20 108.4 . . ?
C22 C21 C20 121.9(4) . . ?
C22 C21 C26 119.6(4) . . ?
C26 C21 C20 118.4(4) . . ?
C21 C22 H22 120.3 . . ?
C21 C22 C23 119.5(5) . . ?
C23 C22 H22 120.3 . . ?
C22 C23 H23 119.6 . . ?
C24 C23 C22 120.7(5) . . ?
C24 C23 H23 119.6 . . ?
C23 C24 H24 120.0 . . ?
C23 C24 C25 120.0(5) . . ?
C25 C24 H24 120.0 . . ?
C24 C25 H25 120.0 . . ?
C24 C25 C26 119.9(6) . . ?
C26 C25 H25 120.0 . . ?
C21 C26 H26 119.9 . . ?
C25 C26 C21 120.2(6) . . ?
C25 C26 H26 119.9 . . ?
C28 C27 C20 118.3(4) . . ?
C28 C27 C32 119.2(4) . . ?
C32 C27 C20 122.5(4) . . ?
C27 C28 H28 119.5 . . ?
C29 C28 C27 120.9(5) . . ?
C29 C28 H28 119.5 . . ?
C28 C29 H29 120.3 . . ?
C28 C29 C30 119.4(5) . . ?
C30 C29 H29 120.3 . . ?
C29 C30 H30 119.8 . . ?
C31 C30 C29 120.4(5) . . ?
C31 C30 H30 119.8 . . ?
C30 C31 H31 120.2 . . ?
C30 C31 C32 119.7(5) . . ?
C32 C31 H31 120.2 . . ?
C27 C32 C31 120.3(5) . . ?
C27 C32 H32 119.9 . . ?
C31 C32 H32 119.9 . . ?
N4 C33 H33 107.9 . . ?
N4 C33 C34 109.5(3) . . ?
N4 C33 C40 109.9(3) . . ?
C34 C33 H33 107.9 . . ?
C40 C33 H33 107.9 . . ?
C40 C33 C34 113.6(3) . . ?
C35 C34 C33 117.8(4) . . ?
C35 C34 C39 119.6(4) . . ?
C39 C34 C33 122.6(4) . . ?
C34 C35 H35 120.0 . . ?
C34 C35 C36 120.1(5) . . ?
C36 C35 H35 120.0 . . ?
C35 C36 H36 119.9 . . ?
C37 C36 C35 120.2(5) . . ?
C37 C36 H36 119.9 . . ?
C36 C37 H37 119.8 . . ?
C38 C37 C36 120.4(5) . . ?
C38 C37 H37 119.8 . . ?
C37 C38 H38 120.1 . . ?
C37 C38 C39 119.7(5) . . ?
C39 C38 H38 120.1 . . ?
C34 C39 C38 120.0(5) . . ?
C34 C39 H39 120.0 . . ?
C38 C39 H39 120.0 . . ?
C41 C40 C33 119.1(4) . . ?
C45 C40 C33 122.0(4) . . ?
C45 C40 C41 118.9(4) . . ?
C40 C41 H41 120.0 . . ?
C40 C41 C42 120.0(4) . . ?
C42 C41 H41 120.0 . . ?
C41 C42 H42 119.7 . . ?
C43 C42 C41 120.6(5) . . ?
C43 C42 H42 119.7 . . ?
C42 C43 H43 120.0 . . ?
C42 C43 C44 119.9(5) . . ?
C44 C43 H43 120.0 . . ?
C43 C44 H44 119.9 . . ?
C43 C44 C45 120.1(5) . . ?
C45 C44 H44 119.9 . . ?
C40 C45 C44 120.4(4) . . ?
C40 C45 H45 119.8 . . ?
C44 C45 H45 119.8 . . ?
Ir C46 H46 114.8 . . ?
C47 C46 Ir 70.1(3) . . ?
C47 C46 H46 114.8 . . ?
C47 C46 C53 123.6(7) . . ?
C53 C46 Ir 110.3(4) . . ?
C53 C46 H46 114.8 . . ?
Ir C47 H47 113.4 . . ?
C46 C47 Ir 73.2(3) . . ?
C46 C47 H47 113.4 . . ?
C46 C47 C48 126.3(6) . . ?
C48 C47 Ir 109.8(4) . . ?
C48 C47 H47 113.4 . . ?
C47 C48 H48A 108.2 . . ?
C47 C48 H48B 108.2 . . ?
H48A C48 H48B 107.4 . . ?
C49 C48 C47 116.2(5) . . ?
C49 C48 H48A 108.2 . . ?
C49 C48 H48B 108.2 . . ?
C48 C49 H49A 108.7 . . ?
C48 C49 H49B 108.7 . . ?
C48 C49 C50 114.4(5) . . ?
H49A C49 H49B 107.6 . . ?
C50 C49 H49A 108.7 . . ?
C50 C49 H49B 108.7 . . ?
Ir C50 H50 113.9 . . ?
C49 C50 Ir 114.5(4) . . ?
C49 C50 H50 113.9 . . ?
C51 C50 Ir 69.7(3) . . ?
C51 C50 C49 123.4(5) . . ?
C51 C50 H50 113.9 . . ?
Ir C51 H51 113.0 . . ?
C50 C51 Ir 70.7(3) . . ?
C50 C51 H51 113.0 . . ?
C50 C51 C52 127.2(6) . . ?
C52 C51 Ir 112.3(4) . . ?
C52 C51 H51 113.0 . . ?
C51 C52 H52A 108.2 . . ?
C51 C52 H52B 108.2 . . ?
H52A C52 H52B 107.4 . . ?
C53 C52 C51 116.3(6) . . ?
C53 C52 H52A 108.2 . . ?
C53 C52 H52B 108.2 . . ?
C46 C53 H53A 108.4 . . ?
C46 C53 H53B 108.4 . . ?
C52 C53 C46 115.7(5) . . ?
C52 C53 H53A 108.4 . . ?
C52 C53 H53B 108.4 . . ?
H53A C53 H53B 107.4 . . ?

loop_
_geom_torsion_atom_site_label_1
_geom_torsion_atom_site_label_2
_geom_torsion_atom_site_label_3
_geom_torsion_atom_site_label_4
_geom_torsion
_geom_torsion_site_symmetry_1
_geom_torsion_site_symmetry_2
_geom_torsion_site_symmetry_3
_geom_torsion_site_symmetry_4
_geom_torsion_publ_flag
Au1 P1 N1 C1 175.2(3) . . . . ?
Au1 P1 N1 C2 -14.1(3) . . . . ?
Au1 P1 N3 P2 153.87(9) . . . . ?
Au1 P1 N3 C20 -67.6(3) . . . . ?
Au1 P1 N4 P2 -152.87(9) . . . . ?
Au1 P1 N4 C33 21.0(5) . . . . ?
Au2 P2 N2 C1 -175.0(3) . . . . ?
Au2 P2 N2 C11 17.5(3) . . . . ?
Au2 P2 N3 P1 -155.88(9) . . . . ?
Au2 P2 N3 C20 68.4(4) . . . . ?
Au2 P2 N4 P1 156.59(9) . . . . ?
Au2 P2 N4 C33 -17.0(5) . . . . ?
Ir C46 C47 C48 -102.6(6) . . . . ?
Ir C46 C53 C52 -1.8(10) . . . . ?
Ir C47 C48 C49 -22.8(9) . . . . ?
Ir C50 C51 C52 -103.9(6) . . . . ?
Ir C51 C52 C53 -26.0(10) . . . . ?
P1 P2 N2 C1 5.0(3) . . . . ?
P1 P2 N2 C11 -162.5(3) . . . . ?
P1 P2 N3 C20 -135.7(4) . . . . ?
P1 P2 N4 C33 -173.6(5) . . . . ?
P1 N1 C1 Ir -161.3(2) . . . . ?
P1 N1 C1 N2 7.0(5) . . . . ?
P1 N1 C2 C3 97.6(4) . . . . ?
P1 N1 C2 C7 -80.9(4) . . . . ?
P1 N3 C20 C21 60.3(4) . . . . ?
P1 N3 C20 C27 -176.8(3) . . . . ?
P1 N4 C33 C34 -39.0(5) . . . . ?
P1 N4 C33 C40 -164.5(3) . . . . ?
P2 P1 N1 C1 -3.1(3) . . . . ?
P2 P1 N1 C2 167.6(3) . . . . ?
P2 P1 N3 C20 138.5(4) . . . . ?
P2 P1 N4 C33 173.9(5) . . . . ?
P2 N2 C1 Ir 159.6(2) . . . . ?
P2 N2 C1 N1 -8.2(5) . . . . ?
P2 N2 C11 C12 92.0(4) . . . . ?
P2 N2 C11 C16 -82.8(4) . . . . ?
P2 N3 C20 C21 -177.2(3) . . . . ?
P2 N3 C20 C27 -54.3(5) . . . . ?
P2 N4 C33 C34 132.4(4) . . . . ?
P2 N4 C33 C40 6.8(6) . . . . ?
N1 P1 N3 P2 -77.16(18) . . . . ?
N1 P1 N3 C20 61.4(3) . . . . ?
N1 P1 N4 P2 72.68(19) . . . . ?
N1 P1 N4 C33 -113.4(4) . . . . ?
N1 C2 C3 C4 173.4(4) . . . . ?
N1 C2 C3 C8 -10.5(7) . . . . ?
N1 C2 C7 C6 -173.4(4) . . . . ?
N1 C2 C7 C10 8.6(6) . . . . ?
N2 P2 N3 P1 75.75(18) . . . . ?
N2 P2 N3 C20 -60.0(4) . . . . ?
N2 P2 N4 P1 -72.70(19) . . . . ?
N2 P2 N4 C33 113.7(4) . . . . ?
N2 C11 C12 C13 -177.1(4) . . . . ?
N2 C11 C12 C17 3.2(7) . . . . ?
N2 C11 C16 C15 176.9(4) . . . . ?
N2 C11 C16 C19 -1.4(7) . . . . ?
N3 P1 N1 C1 40.5(4) . . . . ?
N3 P1 N1 C2 -148.7(3) . . . . ?
N3 P1 N4 P2 -27.16(17) . . . . ?
N3 P1 N4 C33 146.7(4) . . . . ?
N3 P2 N2 C1 -38.1(4) . . . . ?
N3 P2 N2 C11 154.4(3) . . . . ?
N3 P2 N4 P1 27.06(17) . . . . ?
N3 P2 N4 C33 -146.6(4) . . . . ?
N3 C20 C21 C22 31.9(5) . . . . ?
N3 C20 C21 C26 -151.6(4) . . . . ?
N3 C20 C27 C28 147.4(4) . . . . ?
N3 C20 C27 C32 -34.6(5) . . . . ?
N4 P1 N1 C1 -44.6(4) . . . . ?
N4 P1 N1 C2 126.1(3) . . . . ?
N4 P1 N3 P2 26.62(16) . . . . ?
N4 P1 N3 C20 165.2(3) . . . . ?
N4 P2 N2 C1 46.7(4) . . . . ?
N4 P2 N2 C11 -120.8(3) . . . . ?
N4 P2 N3 P1 -26.70(17) . . . . ?
N4 P2 N3 C20 -162.4(4) . . . . ?
N4 C33 C34 C35 138.8(4) . . . . ?
N4 C33 C34 C39 -41.2(5) . . . . ?
N4 C33 C40 C41 -100.9(4) . . . . ?
N4 C33 C40 C45 79.4(5) . . . . ?
C1 N1 C2 C3 -91.2(5) . . . . ?
C1 N1 C2 C7 90.3(5) . . . . ?
C1 N2 C11 C12 -76.0(5) . . . . ?
C1 N2 C11 C16 109.1(5) . . . . ?
C2 N1 C1 Ir 28.1(5) . . . . ?
C2 N1 C1 N2 -163.6(3) . . . . ?
C2 C3 C4 C5 2.2(7) . . . . ?
C3 C2 C7 C6 8.1(6) . . . . ?
C3 C2 C7 C10 -169.9(4) . . . . ?
C3 C4 C5 C6 3.7(8) . . . . ?
C3 C4 C5 C9 -177.7(5) . . . . ?
C4 C5 C6 C7 -3.8(7) . . . . ?
C5 C6 C7 C2 -2.0(7) . . . . ?
C5 C6 C7 C10 176.1(5) . . . . ?
C7 C2 C3 C4 -8.2(7) . . . . ?
C7 C2 C3 C8 168.0(5) . . . . ?
C8 C3 C4 C5 -174.1(5) . . . . ?
C9 C5 C6 C7 177.5(5) . . . . ?
C11 N2 C1 Ir -33.3(5) . . . . ?
C11 N2 C1 N1 158.9(3) . . . . ?
C11 C12 C13 C14 0.6(8) . . . . ?
C12 C11 C16 C15 2.3(7) . . . . ?
C12 C11 C16 C19 -176.0(4) . . . . ?
C12 C13 C14 C15 1.0(8) . . . . ?
C12 C13 C14 C18 179.5(6) . . . . ?
C13 C14 C15 C16 -1.0(8) . . . . ?
C14 C15 C16 C11 -0.6(7) . . . . ?
C14 C15 C16 C19 177.8(5) . . . . ?
C16 C11 C12 C13 -2.3(7) . . . . ?
C16 C11 C12 C17 177.9(4) . . . . ?
C17 C12 C13 C14 -179.6(5) . . . . ?
C18 C14 C15 C16 -179.5(5) . . . . ?
C20 C21 C22 C23 179.5(4) . . . . ?
C20 C21 C26 C25 -178.5(5) . . . . ?
C20 C27 C28 C29 177.6(4) . . . . ?
C20 C27 C32 C31 -178.7(4) . . . . ?
C21 C20 C27 C28 -90.4(5) . . . . ?
C21 C20 C27 C32 87.6(5) . . . . ?
C21 C22 C23 C24 -1.4(7) . . . . ?
C22 C21 C26 C25 -1.9(8) . . . . ?
C22 C23 C24 C25 -1.3(8) . . . . ?
C23 C24 C25 C26 2.4(9) . . . . ?
C24 C25 C26 C21 -0.8(9) . . . . ?
C26 C21 C22 C23 3.0(7) . . . . ?
C27 C20 C21 C22 -91.0(5) . . . . ?
C27 C20 C21 C26 85.5(5) . . . . ?
C27 C28 C29 C30 2.1(8) . . . . ?
C28 C27 C32 C31 -0.7(7) . . . . ?
C28 C29 C30 C31 -2.5(8) . . . . ?
C29 C30 C31 C32 1.2(8) . . . . ?
C30 C31 C32 C27 0.4(7) . . . . ?
C32 C27 C28 C29 -0.5(7) . . . . ?
C33 C34 C35 C36 -178.4(4) . . . . ?
C33 C34 C39 C38 179.0(4) . . . . ?
C33 C40 C41 C42 177.8(5) . . . . ?
C33 C40 C45 C44 -179.0(4) . . . . ?
C34 C33 C40 C41 136.0(4) . . . . ?
C34 C33 C40 C45 -43.8(5) . . . . ?
C34 C35 C36 C37 -1.2(8) . . . . ?
C35 C34 C39 C38 -0.9(7) . . . . ?
C35 C36 C37 C38 0.3(8) . . . . ?
C36 C37 C38 C39 0.4(8) . . . . ?
C37 C38 C39 C34 0.0(8) . . . . ?
C39 C34 C35 C36 1.5(7) . . . . ?
C40 C33 C34 C35 -97.9(5) . . . . ?
C40 C33 C34 C39 82.2(5) . . . . ?
C40 C41 C42 C43 1.4(8) . . . . ?
C41 C40 C45 C44 1.3(7) . . . . ?
C41 C42 C43 C44 0.8(9) . . . . ?
C42 C43 C44 C45 -2.0(8) . . . . ?
C43 C44 C45 C40 1.0(7) . . . . ?
C45 C40 C41 C42 -2.5(7) . . . . ?
C46 C47 C48 C49 60.5(9) . . . . ?
C47 C46 C53 C52 -80.8(10) . . . . ?
C47 C48 C49 C50 14.7(10) . . . . ?
C48 C49 C50 Ir 1.3(8) . . . . ?
C48 C49 C50 C51 -79.6(8) . . . . ?
C49 C50 C51 Ir 106.6(5) . . . . ?
C49 C50 C51 C52 2.7(9) . . . . ?
C50 C51 C52 C53 56.2(11) . . . . ?
C51 C52 C53 C46 18.1(13) . . . . ?
C53 C46 C47 Ir 101.7(5) . . . . ?
C53 C46 C47 C48 -0.9(9) . . . . ?

_iucr_refine_instructions_details 
;
TITL ga_tro117 - #2282 - in P2(1)/c - superflip - nova
CELL 0.71073 12.884256 13.465591 30.978133 90 99.5872 90
ZERR 4 0.000096 0.00009 0.000234 0 0.0007 0
LATT 1
SYMM -X,0.5+Y,0.5-Z
SFAC C H Au Cl Ir N P
UNIT 222 248 8 12 4 16 8
RIGU 0.002 0.002 C40 > C45

L.S. 10 0 28
PLAN  25
SIZE 0.1 0.1 0.1
TEMP -153.15
BOND $H
CONF
HTAB
MORE -1
ABIN
fmap 2
acta
REM <olex2.extras>
REM <HklSrc "%./ga_tro117_sq.hkl">
REM </olex2.extras>

WGHT    0.022000   25.053600
FVAR       0.89722
AU1   3    0.822447    0.657380    0.728744    11.00000    0.01532    0.01554 =
         0.01898    0.00442    0.00402    0.00277
AU2   3    0.577375    1.068842    0.670027    11.00000    0.01954    0.01513 =
         0.02127    0.00083    0.00211    0.00411
IR    5    0.782401    0.815870    0.540403    11.00000    0.02305    0.02079 =
         0.01457   -0.00077    0.00291    0.00054
CL1   4    0.871435    0.524996    0.772986    11.00000    0.02270    0.02860 =
         0.04148    0.02007    0.01127    0.00887
CL2   4    0.471636    1.203706    0.671135    11.00000    0.04196    0.02545 =
         0.05376   -0.00046    0.00564    0.01806
CL3   4    0.612554    0.744126    0.535619    11.00000    0.02449    0.03506 =
         0.02151   -0.00395   -0.00135   -0.00412
P1    7    0.768033    0.783639    0.686766    11.00000    0.01450    0.01383 =
         0.01418    0.00107    0.00132    0.00060
P2    7    0.674302    0.937123    0.665681    11.00000    0.01392    0.01411 =
         0.01531    0.00093    0.00142    0.00122
N1    6    0.805418    0.779338    0.636048    11.00000    0.01746    0.01275 =
         0.01394    0.00087    0.00199    0.00059
N2    6    0.716867    0.928657    0.615587    11.00000    0.01783    0.01532 =
         0.01319    0.00086    0.00230    0.00007
N3    6    0.638320    0.816410    0.673334    11.00000    0.01391    0.01333 =
         0.01578    0.00200   -0.00005   -0.00152
N4    6    0.781233    0.904195    0.702023    11.00000    0.01779    0.01690 =
         0.01180   -0.00232   -0.00128    0.00108
C1    1    0.772713    0.848446    0.603252    11.00000    0.01457    0.01914 =
         0.01489   -0.00007   -0.00016   -0.00273
C2    1    0.888167    0.707649    0.629688    11.00000    0.01531    0.01805 =
         0.01675   -0.00117    0.00219    0.00123
C3    1    0.864249    0.614362    0.610362    11.00000    0.02276    0.01929 =
         0.02135   -0.00372    0.00116    0.00065
C4    1    0.947641    0.556111    0.601571    11.00000    0.03060    0.01765 =
         0.02742   -0.00564    0.00453    0.00331
AFIX  43
H4    2    0.932575    0.493790    0.587550    11.00000   -1.20000
AFIX   0
C5    1    1.052176    0.585788    0.612555    11.00000    0.02289    0.02637 =
         0.02868   -0.00052    0.00702    0.00572
C6    1    1.072814    0.674144    0.635259    11.00000    0.01980    0.02234 =
         0.02668    0.00128    0.00522    0.00133
AFIX  43
H6    2    1.143907    0.693510    0.644604    11.00000   -1.20000
AFIX   0
C7    1    0.993071    0.735130    0.644763    11.00000    0.01672    0.01779 =
         0.01994   -0.00097    0.00311    0.00008
C8    1    0.754316    0.572552    0.601429    11.00000    0.02516    0.01895 =
         0.04698   -0.00740    0.00120   -0.00660
AFIX 137
H8A   2    0.749444    0.515762    0.620774    11.00000   -1.50000
H8B   2    0.737940    0.550883    0.570851    11.00000   -1.50000
H8C   2    0.704045    0.623813    0.606851    11.00000   -1.50000
AFIX   0
C9    1    1.141517    0.523139    0.601187    11.00000    0.03186    0.03221 =
         0.05824   -0.01340    0.01547    0.00762
AFIX 137
H9A   2    1.125351    0.452668    0.604368    11.00000   -1.50000
H9B   2    1.206769    0.539791    0.620948    11.00000   -1.50000
H9C   2    1.150217    0.536437    0.570892    11.00000   -1.50000
AFIX   0
C10   1    1.020785    0.826555    0.671939    11.00000    0.01797    0.02461 =
         0.02920   -0.00654    0.00313   -0.00101
AFIX 137
H10A  2    0.983787    0.883929    0.657187    11.00000   -1.50000
H10B  2    1.096911    0.837786    0.675707    11.00000   -1.50000
H10C  2    0.999756    0.817658    0.700673    11.00000   -1.50000
AFIX   0
C11   1    0.710405    1.020792    0.589817    11.00000    0.02383    0.01442 =
         0.01358    0.00230    0.00350   -0.00052
C12   1    0.799808    1.082096    0.595406    11.00000    0.02585    0.01750 =
         0.02140    0.00214   -0.00004   -0.00288
C13   1    0.793863    1.171797    0.572924    11.00000    0.04164    0.01863 =
         0.02444    0.00371    0.00262   -0.00882
AFIX  43
H13   2    0.853886    1.213816    0.576126    11.00000   -1.20000
AFIX   0
C14   1    0.701530    1.201484    0.545725    11.00000    0.05405    0.01629 =
         0.02186    0.00373   -0.00249   -0.00287
C15   1    0.613736    1.139892    0.541906    11.00000    0.04275    0.01866 =
         0.02144    0.00363   -0.00622    0.00517
AFIX  43
H15   2    0.550507    1.160459    0.523810    11.00000   -1.20000
AFIX   0
C16   1    0.615128    1.048985    0.563686    11.00000    0.02633    0.01951 =
         0.01602    0.00197   -0.00150    0.00253
C17   1    0.900951    1.054099    0.624475    11.00000    0.02324    0.02895 =
         0.02529    0.00464   -0.00135   -0.00702
AFIX 137
H17A  2    0.885250    1.023665    0.651393    11.00000   -1.50000
H17B  2    0.943896    1.113711    0.631828    11.00000   -1.50000
H17C  2    0.939636    1.006672    0.609152    11.00000   -1.50000
AFIX   0
C18   1    0.696154    1.299327    0.521888    11.00000    0.08120    0.02475 =
         0.03845    0.01311   -0.00743   -0.00694
AFIX 137
H18A  2    0.704519    1.353763    0.543183    11.00000   -1.50000
H18B  2    0.627847    1.305364    0.502694    11.00000   -1.50000
H18C  2    0.752597    1.302511    0.504279    11.00000   -1.50000
AFIX   0
C19   1    0.516903    0.987563    0.559573    11.00000    0.02266    0.03008 =
         0.02048    0.00231   -0.00236   -0.00067
AFIX 137
H19A  2    0.532609    0.919200    0.551930    11.00000   -1.50000
H19B  2    0.463289    1.015436    0.536610    11.00000   -1.50000
H19C  2    0.490610    0.987909    0.587492    11.00000   -1.50000
AFIX   0
C20   1    0.557615    0.755729    0.645283    11.00000    0.01319    0.01375 =
         0.02208    0.00180    0.00137   -0.00075
AFIX  13
H20   2    0.580624    0.745755    0.616312    11.00000   -1.20000
AFIX   0
C21   1    0.548940    0.654280    0.666260    11.00000    0.01602    0.00947 =
         0.03397    0.00373    0.00561    0.00113
C22   1    0.566219    0.641510    0.711628    11.00000    0.01896    0.02389 =
         0.02950    0.00628    0.00895    0.00242
AFIX  43
H22   2    0.584547    0.696677    0.730473    11.00000   -1.20000
AFIX   0
C23   1    0.556321    0.546743    0.729135    11.00000    0.02597    0.03093 =
         0.03941    0.01619    0.01205    0.00223
AFIX  43
H23   2    0.569613    0.537602    0.759972    11.00000   -1.20000
AFIX   0
C24   1    0.527422    0.466381    0.702030    11.00000    0.03431    0.02381 =
         0.06249    0.01269    0.01422    0.00131
AFIX  43
H24   2    0.522327    0.402191    0.714229    11.00000   -1.20000
AFIX   0
C25   1    0.505819    0.479512    0.656922    11.00000    0.04157    0.02179 =
         0.06350   -0.00037    0.01186   -0.00744
AFIX  43
H25   2    0.483393    0.424799    0.638332    11.00000   -1.20000
AFIX   0
C26   1    0.517129    0.573333    0.638938    11.00000    0.03228    0.02342 =
         0.04363   -0.00558    0.00338   -0.00901
AFIX  43
H26   2    0.503177    0.582133    0.608087    11.00000   -1.20000
AFIX   0
C27   1    0.451362    0.808732    0.637646    11.00000    0.01446    0.01853 =
         0.02597    0.00421    0.00359   -0.00282
C28   1    0.385310    0.794379    0.597940    11.00000    0.02068    0.03140 =
         0.02558    0.00106   -0.00089   -0.00324
AFIX  43
H28   2    0.408276    0.754443    0.576070    11.00000   -1.20000
AFIX   0
C29   1    0.286229    0.837531    0.589743    11.00000    0.02300    0.03919 =
         0.03487    0.00665   -0.00576   -0.00392
AFIX  43
H29   2    0.240667    0.825468    0.562842    11.00000   -1.20000
AFIX   0
C30   1    0.254066    0.898810    0.621352    11.00000    0.01691    0.03759 =
         0.04429    0.01635    0.00614    0.00284
AFIX  43
H30   2    0.187403    0.930638    0.615459    11.00000   -1.20000
AFIX   0
C31   1    0.318543    0.913520    0.661181    11.00000    0.02083    0.02600 =
         0.03486    0.00686    0.00951    0.00278
AFIX  43
H31   2    0.295769    0.954280    0.682827    11.00000   -1.20000
AFIX   0
C32   1    0.417449    0.868114    0.669456    11.00000    0.01862    0.02017 =
         0.02660    0.00445    0.00556   -0.00004
AFIX  43
H32   2    0.461753    0.877756    0.696871    11.00000   -1.20000
AFIX   0
C33   1    0.853442    0.956289    0.737724    11.00000    0.01366    0.01911 =
         0.01538   -0.00229    0.00250   -0.00033
AFIX  13
H33   2    0.923418    0.963553    0.728131    11.00000   -1.20000
AFIX   0
C34   1    0.868827    0.892619    0.779035    11.00000    0.02160    0.02118 =
         0.01397   -0.00079    0.00367    0.00228
C35   1    0.969500    0.886647    0.803318    11.00000    0.02229    0.02811 =
         0.02128   -0.00051    0.00128    0.00460
AFIX  43
H35   2    1.025555    0.922910    0.794414    11.00000   -1.20000
AFIX   0
C36   1    0.988329    0.827587    0.840683    11.00000    0.03221    0.04334 =
         0.02098    0.00388   -0.00130    0.01330
AFIX  43
H36   2    1.057515    0.822619    0.856909    11.00000   -1.20000
AFIX   0
C37   1    0.906352    0.775943    0.854304    11.00000    0.05102    0.03320 =
         0.02128    0.01265    0.01229    0.01578
AFIX  43
H37   2    0.919675    0.735977    0.879900    11.00000   -1.20000
AFIX   0
C38   1    0.805616    0.782269    0.830908    11.00000    0.04424    0.02844 =
         0.02743    0.00362    0.01773    0.00264
AFIX  43
H38   2    0.749651    0.747098    0.840446    11.00000   -1.20000
AFIX   0
C39   1    0.786184    0.840905    0.792949    11.00000    0.02423    0.02570 =
         0.02125    0.00164    0.00560    0.00082
AFIX  43
H39   2    0.716966    0.845466    0.776721    11.00000   -1.20000
AFIX   0
C40   1    0.811740    1.060079    0.744433    11.00000    0.01385    0.01746 =
         0.01741   -0.00308    0.00051   -0.00034
C41   1    0.856623    1.141444    0.726451    11.00000    0.02430    0.02178 =
         0.02832   -0.00477    0.01077   -0.00419
AFIX  43
H41   2    0.913957    1.131869    0.711180    11.00000   -1.20000
AFIX   0
C42   1    0.817077    1.237191    0.730940    11.00000    0.03875    0.00697 =
         0.05499   -0.00319    0.02072   -0.00189
AFIX  43
H42   2    0.846802    1.292088    0.718085    11.00000   -1.20000
AFIX   0
C43   1    0.735629    1.252366    0.753786    11.00000    0.02697    0.02285 =
         0.03431   -0.00619    0.00476    0.00130
AFIX  43
H43   2    0.708678    1.317383    0.756343    11.00000   -1.20000
AFIX   0
C44   1    0.692910    1.172667    0.773080    11.00000    0.02090    0.02607 =
         0.03475   -0.00628    0.00766    0.00050
AFIX  43
H44   2    0.638183    1.183396    0.789660    11.00000   -1.20000
AFIX   0
C45   1    0.730229    1.076505    0.768180    11.00000    0.01904    0.02438 =
         0.02591   -0.00365    0.00731   -0.00231
AFIX  43
H45   2    0.699949    1.022009    0.781086    11.00000   -1.20000
AFIX   0
C46   1    0.756878    0.798327    0.467598    11.00000    0.05038    0.03863 =
         0.01232   -0.00589    0.00509   -0.00357
AFIX  13
H46   2    0.682519    0.784132    0.453844    11.00000   -1.20000
AFIX   0
C47   1    0.812119    0.716686    0.487463    11.00000    0.04833    0.03559 =
         0.02362   -0.01353    0.00842    0.00087
AFIX  13
H47   2    0.769382    0.654350    0.485322    11.00000   -1.20000
AFIX   0
C48   1    0.929017    0.698178    0.491146    11.00000    0.04856    0.06389 =
         0.06215   -0.03074    0.00649    0.01671
AFIX  23
H48A  2    0.945298    0.633201    0.505653    11.00000   -1.20000
H48B  2    0.945925    0.692884    0.461206    11.00000   -1.20000
AFIX   0
C49   1    0.999903    0.774633    0.515603    11.00000    0.03581    0.05949 =
         0.05162   -0.01600    0.01953    0.00632
AFIX  23
H49A  2    1.032367    0.813865    0.494331    11.00000   -1.20000
H49B  2    1.057302    0.740301    0.535216    11.00000   -1.20000
AFIX   0
C50   1    0.945822    0.844732    0.542532    11.00000    0.02782    0.02993 =
         0.02191   -0.00080    0.00861   -0.00059
AFIX  13
H50   2    0.985425    0.856376    0.572710    11.00000   -1.20000
AFIX   0
C51   1    0.884156    0.928503    0.524363    11.00000    0.03337    0.03114 =
         0.02317    0.00724    0.00382   -0.00285
AFIX  13
H51   2    0.889383    0.986522    0.544761    11.00000   -1.20000
AFIX   0
C52   1    0.859505    0.957857    0.477433    11.00000    0.09551    0.06219 =
         0.03061    0.02381   -0.01048   -0.03741
AFIX  23
H52A  2    0.813654    1.017271    0.475126    11.00000   -1.20000
H52B  2    0.926001    0.977493    0.467729    11.00000   -1.20000
AFIX   0
C53   1    0.807920    0.882321    0.447047    11.00000    0.12336    0.05230 =
         0.02080    0.00124    0.02009   -0.02355
AFIX  23
H53A  2    0.860977    0.854115    0.430784    11.00000   -1.20000
H53B  2    0.753577    0.915423    0.425462    11.00000   -1.20000
AFIX   0
HKLF 4

REM  ga_tro117 - #2282 - in P2(1)/c - superflip - nova
REM R1 =  0.0356 for   16689 Fo > 4sig(Fo)  and  0.0414 for all   18285 data
REM    592 parameters refined using     36 restraints

END

WGHT      0.0220     25.0368

REM Instructions for potential hydrogen bonds
HTAB C20 Cl3
EQIV $1 -x+2, y+1/2, -z+3/2
HTAB C33 Cl1_$1

REM Highest difference peak  2.636,  deepest hole -1.643,  1-sigma level  0.201
Q1    1   0.5668  1.0183  0.6691  11.00000  0.05    2.64
Q2    1   0.8229  0.6060  0.7283  11.00000  0.05    1.48
Q3    1   0.8230  1.1040  0.7311  11.00000  0.05    1.22
Q4    1   0.6365  0.5084  0.4605  11.00000  0.05    1.13
Q5    1   0.4785  0.4988  0.5206  11.00000  0.05    1.10
Q6    1   0.8251  0.7758  0.5432  11.00000  0.05    1.05
Q7    1   0.5210  1.0728  0.6669  11.00000  0.05    0.97
Q8    1   0.7613  0.6562  0.7236  11.00000  0.05    0.96
Q9    1   0.5832  0.8221  0.6778  11.00000  0.05    0.93
Q10   1   0.8859  0.9198  0.4664  11.00000  0.05    0.91
Q11   1   0.7797  1.2703  0.5368  11.00000  0.05    0.88
Q12   1   0.8339  1.1749  0.7390  11.00000  0.05    0.88
Q13   1   0.5952  0.7592  0.6715  11.00000  0.05    0.87
Q14   1   0.7807  1.3601  0.5411  11.00000  0.05    0.86
Q15   1   1.0950  0.8598  0.8002  11.00000  0.05    0.84
Q16   1   0.6666  0.7399  0.8810  11.00000  0.05    0.83
Q17   1   0.8601  0.8942  0.7576  11.00000  0.05    0.81
Q18   1   0.9990  0.5800  0.6085  11.00000  0.05    0.80
Q19   1   0.6186  0.7602  0.7009  11.00000  0.05    0.79
Q20   1   0.7227  0.8117  0.5389  11.00000  0.05    0.79
Q21   1   0.5944  0.6410  0.6831  11.00000  0.05    0.78
Q22   1   0.8269  1.4269  0.7304  11.00000  0.05    0.77
Q23   1   0.9217  0.8853  0.7905  11.00000  0.05    0.76
Q24   1   0.8067  1.0792  0.5515  11.00000  0.05    0.75
Q25   1   0.9173  1.0184  0.4710  11.00000  0.05    0.75
;
_shelx_res_checksum              81126
loop_
_exptl_crystal_face_index_h
_exptl_crystal_face_index_k
_exptl_crystal_face_index_l
_exptl_crystal_face_perp_dist
_exptl_oxdiff_crystal_face_indexfrac_h
_exptl_oxdiff_crystal_face_indexfrac_k
_exptl_oxdiff_crystal_face_indexfrac_l
_exptl_oxdiff_crystal_face_x
_exptl_oxdiff_crystal_face_y
_exptl_oxdiff_crystal_face_z
8 17 -5 0.0703 8.0000 16.9999 -5.0005 0.0329 0.1357 0.9893
-15 9 -6 0.0868 -14.9999 8.9999 -6.0009 0.2294 0.9626 -0.0665
-16 -9 1 0.0754 -15.9999 -8.9999 0.9999 0.1029 0.4724 -0.8848
-4 -18 6 0.0888 -4.0000 -17.9999 6.0007 -0.0824 -0.3507 -0.9103
17 -5 5 0.0856 16.9999 -5.0000 5.0008 -0.2266 -0.9363 0.3029
0 0 43 0.0177 -0.0001 0.0001 43.0005 -0.9972 -0.0511 -0.0022
0 0 -43 0.0133 0.0001 -0.0001 -43.0005 0.9972 0.0511 0.0022

_olex2_submission_special_instructions 'No special instructions were received'
_cell_oxdiff_length_a            12.88538(9)
_cell_oxdiff_length_b            13.46387(9)
_cell_oxdiff_length_c            30.9760(2)
_cell_oxdiff_angle_alpha         89.9987(6)
_cell_oxdiff_angle_beta          99.5503(6)
_cell_oxdiff_angle_gamma         90.0287(5)
_cell_oxdiff_volume              5299.46(6)
_cell_oxdiff_measurement_reflns_used 113200
_diffrn_measurement_specimen_support 'polyimid foil'

# SQUEEZE RESULTS                                                               
# Ref.: P. v. d. Sluis, A. L. Spek, Acta Cryst. 1990, A46, 194.                 
# Note: Data are Listed for all Voids in the P1 Unit Cell                       
# i.e. Centre of Gravity, Solvent Accessible Volume,                            
# Recovered number of Electrons in the Void and                                 
# Details about the Squeezed Material                                           
loop_
_platon_squeeze_void_nr
_platon_squeeze_void_average_x
_platon_squeeze_void_average_y
_platon_squeeze_void_average_z
_platon_squeeze_void_volume
_platon_squeeze_void_count_electrons
_platon_squeeze_void_content
1 0.150 0.538 0.489 11 1 ' '
2 0.149 0.962 0.989 11 1 ' '
3 0.319 0.681 0.365 26 0 ' '
4 0.319 0.819 0.865 27 0 ' '
5 0.503 1.003 0.002 143 49 n-pentane
6 0.503 0.497 0.502 143 49 n-pentane
7 0.691 0.182 0.139 24 0 ' '
8 0.691 0.318 0.639 24 0 ' '
9 0.858 0.040 0.012 11 1 ' '
10 0.858 0.460 0.512 11 1 ' '
_platon_squeeze_void_probe_radius 1.20
_platon_squeeze_details          ?

#==end==
